# Supplementary material for: Distinct Gut Microbiota Structure and Function of Children with Idiopathic Central and Peripheral Precocious Puberty
Source: Int J Endocrinol. 2022 Nov 9;2022:7175250. doi: 10.1155/2022/7175250 (PMC9668478; doi:10.1155/2022/7175250)
Supplement: Supplementary Materials — Supplementary Table 1. The general information of each participant. Supplementary Table 2. The identified genera in the GM of each fecal samples. Supplementary Table 3. The detected 38 KEGG microbial functional categories of each fecal samples. Supplementary Table 4. The previous studies on the GM of obesity and nonalcoholic fatty liver disease children, and PCOS patient, which were the diseases all associated with PP. [file 7175250.f1.zip]

Archive with 4 entries (4 files):
- Supplementary Table 1.txt
- Supplementary Table 2.txt
- Supplementary Table 3.txt
- Supplementary Table 4.txt
