# Supplementary material for: Distinct Gut Microbiota Structure and Function of Children with Idiopathic Central and Peripheral Precocious Puberty
Source: Int J Endocrinol. 2022 Nov 9;2022:7175250. doi: 10.1155/2022/7175250 (PMC9668478; doi:10.1155/2022/7175250)
Supplement: Supplementary Materials — Supplementary Table 1. The general information of each participant. Supplementary Table 2. The identified genera in the GM of each fecal samples. Supplementary Table 3. The detected 38 KEGG microbial functional categories of each fecal samples. Supplementary Table 4. The previous studies on the GM of obesity and nonalcoholic fatty liver disease children, and PCOS patient, which were the diseases all associated with PP. [file 7175250.f1.zip › Supplementary Table 1.txt]

Supplementary Table 1. The general information of each participates.
Group	age(year)	weight(kg)	height£¨cm£©
ICPP 001	7.9	31	130
ICPP 002	7.6	31.3	133.8
ICPP 003	8	37	139.3
ICPP 004	7.9	43.2	142.2
ICPP 005	7.5	36	135.7
ICPP 006	8	26.2	128
ICPP 007	7	39.8	149.5
ICPP 008	8	34.8	143.2
ICPP 009	7	35	145.1
ICPP 010	8	36.6	144
ICPP 011	7.9	32	135.2
ICPP 012	8	28	138.1
ICPP 013	7.75	25.8	129.5
ICPP 014	7.6	43.9	138.3
ICPP 015	8	35.1	138
ICPP 016	7.9	42.2	140.2
ICPP 017	8	49.8	148.5
ICPP 018	7.5	28	129.3
ICPP 019	7.6	46	146.2
ICPP 020	8	35.5	130
ICPP 021	8	36	137
ICPP 022	8	24	131
ICPP 023	7.4	36	145
ICPP 024	6	36.2	141
ICPP 025	8	36.5	145.4
ICPP 026	7.76	35.3	143
ICPP 027	8	41.6	143.7
PPP001	6.91	27.3	114.6
PPP002	6.75	29.4	128.6
PPP003	8.16	25.7	132.2
PPP004	8.43	28	135.5
PPP005	7.93	37.5	141.1
PPP006	8.7	32.9	133.8
PPP007	8.3	29.5	137
PPP008	8.29	35.5	142
PPP009	8	31.1	134.5
PPP010	7.8	30.7	139.1
PPP011	7.68	27.9	130.5
PPP012	8.43	37	134.8
PPP013	7.59	34.9	135
PPP014	8.1	36	137.1
PPP015	8.6	44.8	145.1
PPP016	8.3	33.5	128.1
PPP017	7.5	61.1	158.2
PPP018	7.8	36.5	138.1
HC001	7.96	25.5	132
HC002	6	23.3	116.4
HC003	8	25.7	123.5
HC004	8	26.2	134.6
HC005	8.8	33.1	137.5
HC006	7.68	30.2	128.4
HC007	8	33	135.7
HC008	6	23.2	114.6
HC009	7.83	23	132.2
HC010	7.75	34	130
HC011	8	15.9	127.1
HC012	8	30.7	130.5
HC013	8	29.3	132
HC014	7.25	27.9	131.1
HC015	8	32.9	137.1
HC016	7.8	23.5	134.2
HC017	6.2	20.8	122.5
HC018	7.85	22	130.1
HC019	6	26.7	122.6
HC020	7.55	23.5	124.5
HC021	7.25	31.8	132.4
HC022	7.25	22.3	125.5
HC023	6.83	20.5	125.5
