# Supplementary material for: Distinct Gut Microbiota Structure and Function of Children with Idiopathic Central and Peripheral Precocious Puberty
Source: Int J Endocrinol. 2022 Nov 9;2022:7175250. doi: 10.1155/2022/7175250 (PMC9668478; doi:10.1155/2022/7175250)
Supplement: Supplementary Materials — Supplementary Table 1. The general information of each participant. Supplementary Table 2. The identified genera in the GM of each fecal samples. Supplementary Table 3. The detected 38 KEGG microbial functional categories of each fecal samples. Supplementary Table 4. The previous studies on the GM of obesity and nonalcoholic fatty liver disease children, and PCOS patient, which were the diseases all associated with PP. [file 7175250.f1.zip › Supplementary Table 2.txt]

Supplementary Table 2. The identified genera in the GM of each fecal samples.
	ICPP001	ICPP002	ICPP003	ICPP004	ICPP005	ICPP006	ICPP007	ICPP008	ICPP009	ICPP010	ICPP011	ICPP012	ICPP013	ICPP014	ICPP015	ICPP016	ICPP017	ICPP018	ICPP019	ICPP020	ICPP021	ICPP022	ICPP023	ICPP024	ICPP025	ICPP026	ICPP027	HC001	HC002	HC003	HC004	HC005	HC006	HC007	HC008	HC009	HC010	HC011	HC012	HC013	HC014	HC015	HC016	HC017	HC018	HC019	HC020	HC021	HC022
Edaphobacter	0	0	0	0	0	0	0	0	0	0.012735	0	0	0.002845	0	0	0	0	0	0.002944	0.003151	0	0	0	0	0	0	0	0	0	0	0	0	0	0	0	0	0	0	0	0	0	0	0	0	0	0	0	0	0
Gp1	0	0	0	0	0	0	0	0.008938	0	0	0	0	0.002845	0	0	0	0	0.011542	0.005888	0	0	0	0	0	0	0	0	0	0	0	0	0	0	0	0	0	0	0	0	0	0	0	0	0	0	0	0	0	0
Gp10	0	0	0	0	0	0	0	0.017876	0.022427	0	0	0	0	0	0.003156	0	0	0.005771	0.014721	0	0	0	0	0	0	0	0	0	0	0	0	0	0	0	0	0	0	0	0	0	0	0	0	0	0	0	0	0	0
Gp17	0	0	0	0	0	0	0	0	0	0	0	0	0	0	0	0	0	0	0	0	0	0	0	0	0	0	0	0	0	0	0	0	0	0	0	0	0	0	0	0	0	0	0	0	0	0	0	0	0
Gp21	0	0	0	0	0	0	0	0	0	0	0	0	0	0	0	0	0	0	0	0	0	0	0	0	0	0	0	0	0	0	0	0	0	0	0	0	0	0	0	0	0	0	0	0	0	0	0	0	0
Gp22	0	0	0	0	0	0	0	0	0	0	0	0	0	0	0	0	0	0	0	0	0	0	0	0	0	0	0	0	0	0	0	0	0	0	0	0	0	0	0	0	0	0	0	0	0	0	0	0	0
Gp3	0.006094	0	0.002969	0	0	0	0	0	0.009612	0.009551	0	0	0	0	0	0	0	0.005771	0.011776	0.012604	0	0	0.00287	0	0	0	0.005742	0	0	0	0	0	0	0	0	0	0	0	0	0	0	0	0	0	0	0	0	0	0
Gp6	0	0	0	0	0	0	0	0.002979	0.009612	0.006367	0	0	0.002845	0	0	0	0	0	0.005888	0.006302	0	0	0.00574	0	0	0	0	0	0	0	0	0	0	0	0	0	0	0	0	0	0	0	0	0	0	0	0	0	0
Ilumatobacter	0	0	0	0	0	0	0.003039	0.011918	0.006408	0	0	0	0	0	0	0	0	0.002886	0	0	0	0	0	0	0	0	0	0	0	0	0	0	0	0	0	0	0	0	0	0	0	0	0	0	0	0	0	0	0
Aquihabitans	0	0	0.002969	0	0	0	0.003039	0	0	0	0	0	0.002845	0	0	0	0	0.005771	0	0	0.002805	0	0	0	0	0	0	0	0	0	0	0	0	0	0	0	0	0	0	0	0	0	0	0	0	0	0	0	0
Iamia	0	0	0	0	0	0	0	0	0.006408	0	0	0	0	0	0	0	0	0	0.008832	0	0	0	0	0	0	0	0	0	0	0	0	0	0	0	0	0	0	0	0	0	0	0	0	0	0	0	0	0	0
Actinomyces	0.006094	0	0.002969	0.003133	0.005652	0.003039	0	0.002979	0.006408	0.006367	0	0.002834	0	0.009159	0	0.002993	0.006066	0.011542	0	0.009453	0.002805	0	0.00861	0.009222	0	0	0.005742	0	0	0.023098	0.003136	0	0	0	0.025676	0.017542	0.002928	0	0	0.029208	0.004292	0.166727	0.006274	0.018579	0.005939	0.00617	0	0.002936	0.009212
Mobiluncus	0	0	0	0.006265	0	0	0	0	0	0	0	0	0	0.015265	0.006311	0.002993	0.003033	0.005771	0.005888	0.003151	0	0	0	0.003074	0	0	0	0	0	0	0	0	0	0	0	0	0	0	0	0	0	0.027283	0	0	0	0	0	0	0
Varibaculum	0	0	0	0	0	0	0	0	0	0	0	0	0	0	0	0	0	0	0	0	0	0	0	0	0	0	0	0	0	0	0	0	0	0	0.003209	0	0	0	0	0	0	0.19401	0	0	0	0	0.003156	0	0
Corynebacterium	0	0	0.002969	0.015664	0	0.003039	0.003039	0.002979	0	0.006367	0.009307	0.011334	0.008535	0.03969	0.006311	0.002993	0.009099	0.020199	0.005888	0.003151	0.002805	0.008689	0.00861	0.046111	0	0	0	0	0	0.011549	0	0	0	0	0.009628	0	0	0	0	0	0	0.024251	0	0	0	0	0	0.002936	0.006142
Demequina	0	0	0.005937	0	0	0	0	0	0.003204	0	0	0	0	0	0	0	0	0	0.002944	0.003151	0	0	0.00574	0	0	0	0	0	0	0	0	0	0	0	0	0	0	0	0	0	0	0	0	0	0	0	0	0	0
Dietzia	0	0	0	0.003133	0	0	0	0	0	0	0.006204	0.002834	0	0.021371	0	0	0.003033	0.014428	0	0.003151	0	0	0	0.006148	0	0.00283	0	0	0	0	0	0	0	0	0	0	0	0	0	0	0	0	0	0	0	0	0	0	0
Rathayibacter	0	0	0	0	0	0	0	0	0	0	0	0	0	0	0	0	0	0	0	0	0	0.005793	0	0	0	0	0	0	0	0	0	0	0	0	0	0	0	0	0	0	0	0	0	0	0	0	0	0	0
Kocuria	0	0	0	0	0	0	0	0	0	0.003184	0	0	0	0.006106	0	0	0	0	0	0	0	0	0	0	0	0.00566	0	0	0	0	0	0	0	0	0	0	0	0	0	0	0	0	0	0	0	0	0	0	0
Rothia	0.012188	0	0.002969	0.006265	0.002826	0.006078	0	0.005959	0.006408	0	0.006204	0	0.00569	0.012212	0	0.002993	0	0.011542	0	0	0.002805	0	0	0.006148	0.006131	0	0.002871	0.003474	0	0	0	0.00383	0	0.003883	0	0.005847	0	0	0	0	0	0	0.006274	0	0.020786	0	0.012624	0	0.003071
Actinocatenispora	0	0	0	0	0	0	0.006078	0	0	0	0	0	0	0	0	0	0	0	0.008832	0	0	0	0	0	0	0	0	0	0	0	0	0	0	0	0	0	0	0	0	0	0	0	0	0	0	0	0	0	0
Actinoplanes	0	0	0.002969	0	0	0	0	0.086402	0.060874	0	0	0	0.002845	0	0.003156	0	0	0.132733	0.073603	0	0	0	0.00287	0	0	0	0.002871	0	0	0	0	0	0	0	0	0	0	0	0	0	0	0	0	0	0	0	0	0	0
Rugosimonospora	0	0	0	0	0	0	0.003039	0.002979	0.006408	0.003184	0	0	0	0	0.003156	0	0	0	0.020609	0.006302	0	0	0	0	0.003065	0	0	0	0	0	0	0	0	0	0	0	0	0	0	0	0	0	0	0	0	0	0	0	0
Mycobacterium	0	0	0.005937	0	0	0	0	0.017876	0	0.003184	0.006204	0	0.002845	0	0	0	0	0.002886	0	0	0	0	0	0	0	0	0	0	0	0	0	0	0	0	0	0	0	0	0	0	0	0	0	0	0	0	0	0	0
Nocardia	0	0	0	0	0	0	0.012155	0.017876	0	0	0.006204	0	0.00569	0.006106	0	0	0.015166	0.020199	0.008832	0.003151	0	0	0.00287	0	0	0	0.011485	0	0	0	0	0	0	0	0	0	0	0	0	0	0	0	0	0	0	0	0	0	0
Aeromicrobium	0.003047	0	0	0	0	0	0.003039	0.005959	0.022427	0	0	0	0	0	0	0	0.003033	0.005771	0.017665	0	0	0	0	0	0	0	0	0	0	0	0	0	0	0	0	0	0	0	0	0	0	0	0	0	0	0	0	0	0
Nocardioides	0	0	0.002969	0	0	0	0	0.002979	0.006408	0	0	0	0	0	0.003156	0	0	0.005771	0.002944	0	0	0	0.00287	0	0	0	0	0	0	0	0	0	0	0	0	0	0	0	0	0	0	0	0	0	0	0	0	0	0
Propionibacterium	0	0	0	0	0	0	0	0.005959	0	0.006367	0	0	0.002845	0	0	0.002993	0	0	0	0	0	0	0	0.009222	0	0	0	0	0	0	0	0	0	0	0	0	0	0	0	0	0	0	0	0	0	0	0	0	0
Actinophytocola	0	0	0	0	0	0	0	0	0	0	0	0	0	0	0	0	0	0.002886	0.002944	0	0	0	0	0	0	0	0	0	0	0	0	0	0	0	0	0	0	0	0	0	0	0	0	0	0	0	0	0	0
Pseudonocardia	0	0	0	0	0	0	0.003039	0	0.003204	0	0	0	0	0	0	0	0	0	0.005888	0	0	0	0.00287	0	0	0	0	0	0	0	0	0	0	0	0	0	0	0	0	0	0	0	0	0	0	0	0	0	0
Sporichthya	0.006094	0	0.002969	0	0	0	0.003039	0	0	0	0	0	0	0	0.003156	0	0	0	0.002944	0	0.002805	0	0	0	0.003065	0	0	0	0	0	0	0	0	0	0	0	0	0	0	0	0	0	0	0	0	0	0	0	0
Streptomyces	0.009141	0	0.020781	0	0.019784	0	0.036465	0.080443	0.160195	0.031837	0.018613	0	0.039828	0	0.044178	0	0.042464	0.129848	0.182535	0.03466	0.01122	0	0.048792	0	0.033719	0	0.037325	0	0	0	0	0	0	0	0	0	0	0	0	0	0	0	0	0	0.005939	0	0	0	0
Actinoallomurus	0.006094	0	0.008906	0	0.008479	0	0.006078	0.005959	0.038447	0.015918	0.003102	0	0.00569	0	0.018933	0	0.012133	0.005771	0.047106	0.050414	0.00561	0	0.00574	0	0.006131	0	0.011485	0	0	0	0	0	0	0	0	0	0	0	0	0	0	0	0	0	0	0	0	0	0
Actinomadura	0	0	0.005937	0	0	0	0	0.005959	0	0.003184	0	0	0.008535	0	0.012622	0	0	0.023084	0.005888	0.009453	0	0	0.01148	0	0	0	0.014356	0	0	0	0	0	0	0	0	0	0	0	0	0	0	0	0	0	0	0	0	0	0
Bifidobacterium	0.447925	1.58277	1.882143	0.419786	0.876127	2.105935	0.613833	1.817423	0.996412	0.608087	0.90895	2.615324	3.058234	0.796849	1.483118	3.160163	1.255725	2.490189	1.760584	1.09021	1.943899	4.480681	5.7689	1.607747	3.197131	5.11079	2.259611	0.601028	0.182002	0.744911	0.398219	0.218299	0.645317	0.178613	4.586302	0.008771	8.210113	0.196296	0.352611	8.627236	0.755365	0.306172	0.10666	2.560847	8.691392	4.235563	4.623639	2.833069	2.736066
Gardnerella	0	0	0	0.028195	0	0	0	0	0	0	0.003102	0	0.034138	0.042743	0.006311	0.008978	0.006066	0.008657	0.008832	0.003151	0	0	0	0.06763	0	0	0.002871	0	0	0	0	0	0	0	0	0	0	0	0	0	0	0	0	0	0	0	0	0	0
Atopobium	0	0	0	0	0	0	0	0	0	0	0	0	0.00569	0.009159	0	0	0	0	0	0	0	0	0	0.006148	0	0.00283	0	0	0.004044	0	0	0	0	0	0.006419	0.002924	0	0	0.00289	0	0	0	0.003137	0	0	0	0.003156	0	0
Collinsella	0.073131	0.31938	1.157785	0.300742	1.006133	0.203604	0.179288	0.372423	0.554274	0.241961	0.089964	0.708376	0.335695	0.119069	0.22089	0.652382	0.181989	0.845452	0.488724	0.718404	0.241234	2.676244	1.225532	0.199816	0.511909	1.0697	0.617302	0.177182	0	0.834416	0.147372	0	0	0.112604	0	0	0.898896	0.149356	0	0.003651	0.291845	0.842731	0.156853	0	0.576061	0.080207	0	0	0
Eggerthella	0.003047	0.014132	0.04453	0.012531	0.008479	0.02735	0.042543	0.04767	0.019223	0.015918	0.037227	0.014168	0.042673	0.030531	0.022089	0.032918	0.033365	0.040397	0.044162	0.028358	0.050491	0.040549	0.077493	0.021519	0.036784	0.033959	0.043068	0.010422	0.028311	0.002887	0	0.00766	0.032266	0.038829	0.593748	0.046778	0	0.004267	0.00289	0.003651	0	0.112162	0.090975	0.322041	0.002969	0.00617	0.536531	0.129176	0.015354
Gordonibacter	0.003047	0	0.005937	0	0	0	0.015194	0.005959	0	0	0	0	0	0	0.009467	0	0.012133	0.002886	0	0	0.01683	0.002896	0.00574	0	0.006131	0.00566	0.008614	0.003474	0	0	0	0	0	0.003883	0.099493	0	0	0	0	0	0	0	0	0.006193	0	0	0.069433	0.002936	0
Olsenella	0	0.008479	0	0.003133	0.002826	0.006078	0	0.005959	0.006408	0.009551	0.009307	0	0.00569	0	0.006311	0.002993	0	0.002886	0.005888	0	0.002805	0	0	0	0.006131	0	0	0	0	0	0	0	0	0	0	0	0	0	0	0	0	0.006063	0	0	0.011878	0	0	0	0.003071
Senegalimassilia	0	0	0	0	0	0	0	0	0	0	0	0	0	0	0	0	0	0	0	0	0	0.011585	0.00861	0	0.012261	0	0	0	0	0	0.015678	0	0	0	0	0	0	0	0	0	0	0	0	0	0	0	0	0	0.024566
Slackia	0	0.011306	0.005937	0.006265	0	0	0	0.014897	0	0	0	0	0	0	0	0	0	0.002886	0	0	0	0	0	0	0	0	0	0	0	0	0	0	0	0	0	0	0	0	0	0	0	0	0	0	0	0	0	0	0
Conexibacter	0	0	0	0	0	0	0	0	0	0	0	0	0	0	0	0	0	0.002886	0.005888	0	0	0	0	0	0	0	0	0	0	0	0	0	0	0	0	0	0	0	0	0	0	0	0	0	0	0	0	0	0
Solirubrobacter	0	0	0	0	0	0	0	0	0.003204	0	0	0	0	0	0.006311	0	0	0	0.005888	0	0	0	0.00287	0	0	0	0	0	0	0	0	0	0	0	0	0	0	0	0	0	0	0	0	0	0	0	0	0	0
Aminicenantes_genera_incertae_sedis	0	0	0	0	0	0	0	0	0	0	0	0	0	0	0	0	0	0	0	0	0	0	0	0	0	0	0	0	0	0	0	0	0	0	0	0	0	0	0	0	0	0	0	0	0	0	0	0	0
Bacteroides	50.847096	36.940731	25.132848	48.651358	29.378515	32.783298	37.149022	15.516625	19.559785	42.773002	41.824104	30.349654	18.298199	37.250412	21.486273	22.770529	29.069732	11.065905	14.190661	33.178939	45.009818	27.637143	18.107457	40.716262	24.537903	26.295384	29.45821	55.850472	55.88271	42.047062	49.131444	87.346329	66.032105	71.251068	39.511522	33.805988	2.872368	61.978322	50.533252	51.84739	46.751073	31.566024	72.738965	50.161021	11.248033	28.307009	29.424018	27.7905	29.243052
Barnesiella	0.015236	0.090444	0.071248	0.015664	0.02261	0.021272	0.188404	0.134072	0.025631	0.012735	0.062044	0.096339	0.065432	0.07022	0.034711	0.032918	0.191089	0.092336	0.038274	0.050414	0.075736	0.107166	0.111934	0.095297	0.061306	0.070747	0.289988	0	0	0	0.040763	0	0	0	0	0	0	0	0	0	0.085837	0	0	0	0	0	0	0	0
Butyricimonas	0.100555	0.313728	0.06828	0.093982	0.08196	0.066855	0.176249	0.113217	0.092913	0.219675	0.024818	0.164343	0.022759	0.009159	0.012622	0.017955	0.078862	0.060596	0.026497	0.10398	0.030856	0.249088	0.020091	0.027667	0.027588	0.014149	0.051681	0.166759	0	0	0.02822	0	0.350891	0	0	0	0	0.017069	0	0	0.051502	0.312235	0	0	0.011878	0	0.078902	0	0.030708
Coprobacter	0	0	0	0	0	0	0	0.005959	0	0	0	0	0	0	0	0	0	0.005771	0	0	0	0	0	0	0.003065	0	0.005742	0	0	0	0	0	0	0	0	0	0	0	0	0	0	0	0	0	0	0	0	0	0
Dysgonomonas	0	0	0	0	0	0	0	0	0	0	0	0	0	0	0	0	0	0	0	0	0	0	0	0	0	0	0	0	0	0	0	0	0	0	0	0	0	0	0	0	0	0	0	0	0	0	0	0	0
Odoribacter	0.085319	0.081965	0.06828	0.037593	0.062177	0.224876	0.103318	0.101299	0.076894	0.101878	0.077555	0.062337	0.036983	0.045796	0.0568	0.140651	0.112227	0.08368	0.047106	0.06932	0.157083	0.124544	0.091843	0.079926	0.110352	0.232051	0.166528	0	0.242669	0	0.147372	0	0	0.178613	0	0	0	0.004267	0.031793	0.003651	0.060086	0	0	0	0.002969	0	0	0	0.036849
Parabacteroides	3.147663	2.871598	2.401662	4.254253	2.252494	2.765369	3.351769	3.360744	2.063309	6.450175	1.926477	1.677434	1.317174	2.360017	1.341117	1.62497	2.044345	1.858264	1.133486	4.074109	1.904628	1.332329	1.463751	2.735936	1.437636	1.864901	1.975365	0.295303	1.561173	0.814205	0.175593	0.352342	1.423732	0	1.155402	1.458894	0.038064	0.213365	1.199457	0.03651	1.017167	1.673336	0.028234	2.712578	2.957508	1.449901	1.944138	3.707944	0.346998
Porphyromonas	0.003047	0.002826	0	0.009398	0.002826	0	0	0.002979	0	0	0	0.005667	0.002845	0.015265	0.003156	0.002993	0.009099	0	0	0.003151	0.00561	0.005793	0.00287	0.006148	0	0.00566	0.005742	0	0	0.008662	0.003136	0	0	0.003883	0	0	0	0.004267	0	0.007302	0	0.157633	0	0	0.014847	0	0.01578	0	0
Alloprevotella	0.185874	0.265679	0.109841	0.184831	1.025916	0.121555	0.255257	0.101299	0.166603	0.191022	0	0	0	0	0.511202	0	0	0	0	0	0	0	0	0	0.609999	0	0	0	0	0	0	0	0	0	0	0	0	0	0	0	0	0	0	0	0	0	0	0	0
Paraprevotella	0.039612	0.065007	0.029687	0.040726	0.045219	0.240071	0.075969	0.04767	0.108932	0.044572	0	0	0	0	0.006311	0.110725	0.04853	0.017313	0.032385	0	0	0	0	0	0.009196	0.152814	0.066037	0	0	0	0	0	0	0	0	0	0	0	0	0	1.038627	0	0	0	0.002969	0	0	0	0
Prevotella	2.184777	13.770103	1.12513	2.221108	2.190317	1.969186	8.80333	1.057681	10.146738	2.110793	0.037227	5.258982	0.017069	0.100751	0.22089	0.236414	3.033152	0.075023	3.038332	0.050414	4.429173	18.962521	2.089432	4.466646	3.365724	3.308147	12.371874	0	0	0.025985	0	0.00383	0.008066	0.007766	0.003209	0	0.002928	0.004267	0	0.003651	0	0.069722	0	0	4.160109	0	0	0.017615	0.003071
Alistipes	1.197514	2.481558	1.561526	1.497447	1.449849	2.093779	1.756412	1.626743	2.293989	2.58198	0.943074	2.099626	1.038377	0.952555	1.041338	1.493297	1.498377	1.159972	1.47206	1.915745	1.758766	2.748653	1.710579	1.902859	1.833063	2.481818	2.199317	1.466092	0.546006	0.034647	0.131694	0.122554	0.032266	0.91248	0.150844	0	0	0.004267	0.037573	0	0.751073	0.103068	0.10666	0	0.121745	0	0.17674	0	0.018425
Algoriphagus	0	0	0	0	0	0	0	0	0	0	0	0	0	0	0	0	0	0	0	0	0	0	0	0	0	0	0	0	0	0	0	0	0	0	0	0	0	0	0	0	0	0	0	0	0	0	0	0	0
Fulvivirga	0	0	0	0	0	0	0	0	0	0	0	0	0	0	0	0	0	0	0	0	0	0	0	0	0	0	0	0	0	0	0	0	0	0	0	0	0	0	0	0	0	0	0	0	0	0	0	0	0
Chryseolinea	0.006094	0	0.005937	0	0.011305	0	0	0.014897	0.05767	0.003184	0.003102	0	0.011379	0	0.015778	0	0.006066	0.020199	0.035329	0.006302	0.01122	0	0	0	0.024523	0	0.011485	0	0	0	0	0	0	0	0	0	0	0	0	0	0	0	0	0	0	0	0	0	0
Ohtaekwangia	0.006094	0	0	0	0.008479	0	0	0.05065	0.067282	0	0	0	0.002845	0	0.009467	0	0	0.043283	0.05005	0	0	0	0.00287	0	0.018392	0	0.005742	0	0	0	0	0	0	0	0	0	0	0	0	0	0	0	0	0	0	0	0	0	0
Chitinophaga	0	0	0	0	0	0	0	0.002979	0	0	0	0	0	0	0	0	0	0.005771	0.005888	0	0	0	0	0	0	0	0	0	0	0	0	0	0	0	0	0	0	0	0	0	0	0	0	0	0	0	0	0	0
Ferruginibacter	0	0	0	0	0	0	0	0	0	0	0	0	0	0	0	0	0	0.002886	0	0	0	0	0	0	0	0	0.002871	0	0	0	0	0	0	0	0	0	0	0	0	0	0	0	0	0	0	0	0	0	0
Niastella	0	0	0	0	0.002826	0	0	0	0.003204	0.022286	0	0	0	0	0	0	0	0	0.023553	0.012604	0	0	0	0	0	0	0	0	0	0	0	0	0	0	0	0	0	0	0	0	0	0	0	0	0	0	0	0	0
Sediminibacterium	0.006094	0	0	0	0	0	0	0	0	0	0	0	0	0	0	0	0	0	0	0	0	0	0	0	0	0	0.002871	0	0	0	0	0	0	0	0	0	0	0	0	0	0	0	0	0	0	0	0	0	0
Taibaiella	0	0	0	0	0	0	0	0	0	0	0	0	0	0	0.003156	0	0	0	0	0.003151	0	0	0	0	0	0	0	0	0	0	0	0	0	0	0	0	0	0	0	0	0	0	0	0	0	0	0	0	0
Terrimonas	0	0	0	0	0	0	0.003039	0	0.003204	0	0	0	0	0	0	0	0	0	0	0	0	0	0	0	0.003065	0	0	0	0	0	0	0	0	0	0	0	0	0	0	0	0	0	0	0	0	0	0	0	0
Lewinella	0	0	0	0	0	0	0	0	0	0	0	0	0	0	0	0	0	0	0	0	0	0	0	0	0	0	0	0	0	0	0	0	0	0	0	0	0	0	0	0	0	0	0	0	0	0	0	0	0
Mucilaginibacter	0	0	0	0	0	0	0	0	0.003204	0	0	0	0	0	0	0	0.003033	0	0.005888	0.006302	0	0	0	0	0	0	0.005742	0	0	0	0	0	0	0	0	0	0	0	0	0	0	0	0	0	0	0	0	0	0
Saccharibacteria_genera_incertae_sedis	0.006094	0.002826	0	0	0	0	0	0.002979	0.003204	0.006367	0.006204	0	0	0.006106	0.003156	0	0	0	0	0	0	0.002896	0	0.006148	0	0	0	0	0	0.040422	0.043898	0	0	0	0.016047	0.002924	0.005856	0	0	0	0	0	0.003137	0.003097	0	0	0	0.002936	0.012283
Ornatilinea	0	0	0	0	0	0	0	0	0	0	0	0	0	0	0	0	0	0	0	0	0	0	0	0	0	0	0	0	0	0	0	0	0	0	0	0	0	0	0	0	0	0	0	0	0	0	0	0	0
Dehalogenimonas	0	0	0	0	0	0	0	0	0	0	0	0	0	0	0	0	0	0	0	0	0	0	0	0	0	0	0	0	0	0	0	0	0	0	0	0	0	0	0	0	0	0	0	0	0	0	0	0	0
Caldithrix	0	0	0	0	0	0	0	0	0	0	0	0	0	0	0	0	0	0	0	0	0	0	0	0	0	0	0	0	0	0	0	0	0	0	0	0	0	0	0	0	0	0	0	0	0	0	0	0	0
Truepera	0	0	0	0	0	0	0	0	0	0	0	0	0	0	0	0	0	0	0	0	0	0	0	0	0	0	0	0	0	0	0	0	0	0	0	0	0	0	0	0	0	0	0	0	0	0	0	0	0
Bacillus	0.003047	0	0	0	0.002826	0	0	0.002979	0.019223	0.006367	0	0	0.002845	0	0	0	0	0.002886	0.067715	0.009453	0	0	0.00574	0	0.003065	0	0	0	0	0	0	0	0	0	0	0	0	0	0	0	0	0	0	0	0	0.01234	0	0	0
Gemella	0.003047	0.002826	0	0.003133	0.005652	0.003039	0	0.017876	0.012816	0	0.006204	0.002834	0.008535	0	0	0	0	0.008657	0.011776	0	0.002805	0.005793	0	0.003074	0	0.00283	0.002871	0.003474	0	0.077956	0.003136	0	0	0	0.019257	0.005847	0.005856	0	0.00289	0.003651	0	0.06366	0.009411	0.012386	0.005939	0	0.003156	0.011743	0
Paenibacillus	0	0	0	0	0	0	0	0	0.003204	0.006367	0	0	0.002845	0.003053	0	0	0	0	0.002944	0.006302	0	0	0	0	0	0	0	0	0	0	0	0	0	0	0	0	0	0	0	0	0	0	0	0	0	0.01234	0	0	0
Jeotgalibacillus	0	0	0	0	0	0	0	0	0	0	0	0	0	0	0	0	0	0.008657	0	0	0	0	0	0	0	0	0	0	0	0	0	0	0	0	0	0	0	0	0	0	0	0	0	0	0	0	0	0	0
Staphylococcus	0.006094	0	0.008906	0.003133	0.002826	0.003039	0	0.005959	0	0	0.003102	0	0.002845	0.003053	0.003156	0	0	0	0.008832	0	0	0	0.00574	0.012296	0.006131	0.00566	0.002871	0	0	0.002887	0.003136	0	0	0	0.003209	0	0	0.004267	0	0	0	0	0	0	0.002969	0	0	0	0.003071
Abiotrophia	0	0	0	0.003133	0.002826	0	0	0	0	0	0	0	0	0	0	0.002993	0	0	0.002944	0	0	0	0	0	0	0.00283	0	0	0	0.002887	0	0	0	0	0	0	0.002928	0	0	0	0	0	0.003137	0.00929	0.002969	0.003085	0.003156	0.002936	0
Facklamia	0	0	0	0	0	0	0	0	0	0	0	0	0	0	0	0	0	0	0	0	0	0	0	0.006148	0	0	0	0	0	0	0	0	0	0	0	0	0	0	0	0	0	0.003031	0	0	0	0	0	0	0
Granulicatella	0	0	0	0.012531	0.002826	0.003039	0	0.008938	0.003204	0	0.003102	0.002834	0	0.003053	0	0	0	0	0.005888	0	0	0.002896	0	0.006148	0	0.00849	0	0.010422	0	0.020211	0.006271	0.00383	0.004033	0	0.003209	0.008771	0.002928	0	0.014451	0	0.008584	0	0.012548	0.015483	0.005939	0.00617	0.009468	0.005872	0.006142
Enterococcus	0.015236	0.011306	0	0.003133	0.002826	0.018233	0.006078	0.345608	0.012816	0.003184	0.006204	0	0	0.003053	0	0	0.006066	0.528047	0.002944	0	0.02244	0	0.00287	0.006148	0	0	0	0	0	0	0	0	0.008066	0.003883	0.044932	0.026313	0	0.004267	0	0	0	0	0	0.043352	0.005939	0.024679	0.025249	0	0.009212
Lactobacillus	0.045707	0.03109	0.038593	0.021929	0.016957	0.009117	0.115473	0.044691	0.038447	0.012735	0.031022	0.011334	0.031294	0.027478	0.003156	0.002993	0.11526	0.040397	0.038274	0.022056	0.078541	0.069513	0.071752	0.119889	0.05211	0.028299	0.166528	0	0	0.095279	0	0	0.004033	0.050478	0.038513	0.663665	0	0	0	0	0	0.006063	0.072152	0	0.326632	1.218534	0.094682	0	0.175035
Pediococcus	0	0	0	0	0	0	0	0	0	0	0	0	0	0	0	0	0	0	0	0	0	0	0	0	0	0	0	0	0	0	0	0	0	0	0	0	0	0	0	0	0	0	0	0	0	0	0	0	0
Leuconostoc	0	0	0	0	0	0	0	0	0	0	0	0	0	0	0.003156	0.002993	0	0	0	0.003151	0	0	0	0.003074	0	0	0	0	0	0	0	0	0	0	0	0	0	0	0	0	0	0	0	0	0	0.003085	0.003156	0	0
Weissella	0	0	0.002969	0	0.008479	0	0	0	0.003204	0	0.003102	0	0.00569	0	0	0	0	0	0	0	0	0	0	0	0	0	0	0	0	0.187671	0	0	0	0	0.009628	0	0	0	0	0	0	0.003031	0	0	0	0.049358	0	0	0
Lactococcus	0.018283	0	0.005937	0.003133	0.005652	0	0	0.002979	0	0.003184	0.006204	0	0	0	0	0	0	0	0	0	0.014025	0	0	0	0	0	0	0	0	0	0	0	0	0	0.003209	0	0.005856	0	0	0	0	0	0	0	0	0	0	0	0.003071
Streptococcus	0.216345	0.161103	0.279056	0.178566	0.12718	0.370742	0.088124	0.309856	0.249904	0.120981	0.19544	0.209679	0.295866	0.274776	0.138845	0.517716	0.139525	0.291436	0.238474	0.226865	0.308555	0.240399	0.407554	0.387335	0.275879	0.560319	0.200982	0.062535	0.008089	0.600549	0.090932	0.022979	0.0121	0.031063	3.446948	0.055549	1.150704	0.059742	0.101159	0.233662	0.103004	0.421365	0.269787	0.145538	1.309499	3.091066	0.299826	3.522987	0.736988
Catabacter	0	0.002826	0	0	0	0.009117	0.003039	0.008938	0	0	0.003102	0	0	0	0	0	0	0	0	0.003151	0.002805	0.002896	0	0.003074	0	0.00283	0.002871	0.003474	0	0	0	0	0	0	0.06098	0	0	0	0	0	0	0.027283	0	0	0	0	0	0	0
Christensenella	0	0	0	0.003133	0.002826	0	0	0	0	0.006367	0	0.002834	0	0	0	0	0	0	0	0	0	0	0	0	0	0	0.002871	0	0	0	0	0	0	0	0	0	0	0	0	0	0	0	0	0	0	0	0	0	0
Clostridium_sensu_stricto	0.195015	0.141319	0.240463	0.53883	0.327841	0.200565	0.200559	2.827434	0.85544	0.14645	1.191252	1.238241	1.550454	2.008915	1.546229	1.125209	1.286057	5.912396	2.558441	1.235151	0.157083	0.072409	0.068882	0.57178	0.177789	0.084897	0.09762	0.18413	0.016178	9.340263	0.003136	0	0.0121	0.031063	0.163682	0.596421	0.002928	1.007084	0	0	0.128755	0	0	0.003097	0.065326	0.018509	0.009468	0.026422	0.604944
Anaerococcus	0	0	0	0.093982	0	0	0	0.008938	0	0	0.031022	0.019835	0.014224	0.131282	0.012622	0.014963	0.021232	0.037512	0.026497	0.006302	0	0	0.00287	0.104519	0	0	0	0	0	0	0	0	0	0	0	0	0	0	0	0	0	0.124288	0	0	0.002969	0	0.927884	0	0.003071
Ezakiella	0	0	0	0.109646	0.002826	0.006078	0.003039	0.005959	0.006408	0	0.02792	0.022668	0.031294	0.177078	0.034711	0.023941	0.018199	0.023084	0.017665	0.012604	0	0.002896	0	0.15063	0	0	0.002871	0	0	0	0	0	0	0	0	0	0	0	0	0.003651	0	0.033345	0	0	0.002969	0.003085	0	0	0
Finegoldia	0	0	0	0.122177	0	0	0	0	0	0	0.034124	0.031169	0.034138	0.250351	0.034711	0.029926	0.009099	0.043283	0.041218	0.031509	0	0	0	0.153704	0	0	0.011485	0	0	0	0	0	0	0	0	0	0	0	0	0	0	0.087911	0	0	0	0	0.012624	0	0.003071
Gallicola	0	0	0	0.003133	0	0	0	0	0	0	0	0	0	0	0	0	0	0.002886	0	0	0	0	0	0	0	0	0	0	0	0	0	0	0	0	0	0	0	0	0	0	0	0.006063	0	0	0	0	0.100994	0	0
Murdochiella	0	0	0	0.018796	0	0	0	0	0	0	0	0	0.002845	0.03969	0.009467	0.002993	0	0	0	0.003151	0	0	0	0.012296	0	0	0	0	0	0	0	0	0	0	0	0	0	0	0	0	0	0.006063	0	0	0.002969	0	0	0	0
Parvimonas	0	0.002826	0	0	0	0.003039	0.009116	0.178763	0.012816	0	0	0.002834	0	0.003053	0	0	0.003033	0.178901	0.008832	0	0	0.005793	0	0.006148	0	0.00283	0	0	0	0.005775	0	0	0	0	0.009628	0	0	0	0	0	0	0.178853	0	0	0	0	0	0	0
Anaerovorax	0	0	0	0	0	0	0	0	0	0	0	0	0	0	0	0	0	0	0	0	0	0	0	0	0	0	0	0	0	0	0	0	0	0	0	0	0	0	0	0	0	0	0	0	0	0	0	0	0
Mogibacterium	0	0	0	0	0	0	0	0	0.003204	0	0	0	0	0	0	0	0	0	0	0	0	0	0	0	0	0	0	0	0	0	0	0	0	0	0	0	0	0	0	0	0	0	0	0.003097	0	0	0	0	0
Anaerofustis	0	0	0	0	0	0	0	0	0	0	0	0	0	0	0	0	0.003033	0	0	0	0.002805	0.002896	0	0	0	0	0.005742	0.003474	0	0	0	0	0	0	0	0	0	0	0	0	0	0	0	0.00929	0	0	0	0	0
Eubacterium	0	0	0	0	0	0	0	0.032773	0	0	0.006204	0	0	0	0	0	0	0.043283	0	0	0.002805	0	0	0	0	0	0	0	0	0	0	0	0	0	0.404391	0	0	0	0	0	0	0.006063	0	0	0.002969	0	0	0	0
Pseudoramibacter	0	0	0	0	0	0	0	0	0	0	0	0	0	0	0	0	0	0	0	0	0	0	0	0	0	0	0	0	0	0	0	0	0	0	0	0	0	0	0	0	0	0	0	0	0	0	0	0	0.003071
Anaerostipes	0.283381	0.398519	0.406709	0.391592	0.658508	1.297596	0.227908	0.578	0.358836	0.296084	0.701101	0.991726	0.867685	0.955608	1.356895	2.319248	0.797719	1.203255	1.003945	0.841289	0.308555	0.495279	0.470696	0.470335	0.619195	1.519654	0.373252	0.121595	0.881699	0.513931	0.031356	0.337023	0.318625	0.44265	5.857244	8.805988	1.118496	0.153623	0.33527	3.943045	2.291845	0.060628	0.191361	1.576144	0.650295	0.003085	2.392299	0.093946	0
Blautia	1.307209	1.743874	3.657414	1.942295	2.3825	4.613	1.750334	3.643785	6.705754	2.352754	2.841632	3.675054	5.897414	3.78885	4.250552	7.35875	3.615518	5.641159	10.484013	4.512084	1.626928	1.931877	3.676597	2.456194	2.449192	4.694796	1.929427	0.691356	4.715875	4.778403	0.661608	1.642986	0.963943	1.883203	5.330894	6.557713	0.77592	0.678501	1.439348	7.353049	3.7897	0.615375	4.460897	1.861027	6.167414	5.827369	4.052391	15.768305	7.185629
Clostridium_XlVa	1.346822	0.655719	1.071694	1.246828	1.763559	1.686571	0.780965	1.385413	1.451365	1.069723	1.572825	0.852885	0.972945	1.389143	2.038498	1.804525	0.78862	1.076293	1.439675	1.276113	1.531557	0.747263	1.231273	1.653858	2.059896	1.717746	0.76086	3.008616	2.883721	0.949906	0.097203	0.796599	0.475922	5.595247	0.356249	0.344989	0.052704	4.173423	0.265904	0.617014	0.304721	1.157997	0.875239	1.021862	0.237551	0.058613	1.287676	4.450708	0.598802
Clostridium_XlVb	0.213298	0.10175	0.252338	0.303875	0.124354	0.185371	0.182326	0.324753	0.265923	0.124164	0.19544	0.102006	0.278797	0.40911	0.119912	0.206488	0.245685	0.37223	0.241418	0.148092	0.165498	0.112958	0.249699	0.390409	0.137939	0.217902	0.175141	0.003474	0.032356	0.23098	0.194406	0.049787	0.016133	0.011649	0.003209	0	0	0.008535	0.005781	0.032859	0.055794	0.481993	0.006274	0.281786	0.038602	0.00617	0.599653	0.014679	0.012283
Coprococcus	0.106649	0.200673	0.219682	0.062655	0.285448	0.653356	0.264373	0.315815	0.470973	0.140083	0.30712	0.433526	0.406816	0.225927	0.514358	0.936677	0.555067	0.496307	0.842018	0.381258	0.201964	0.307015	0.28127	0.172149	0.416884	0.761242	0.347412	0.118121	0	0.600549	0	0	0	0	0	0	0	0	0	0	0.682403	0	0.006274	0.046448	0.941295	0.003085	0.479722	0	0.214955
Dorea	0.127979	0.203499	0.691703	0.106513	0.409801	0.382897	0.385924	0.274103	0.406895	0.133715	0.272995	0.442027	1.140793	0.360261	0.564847	0.748145	0.591465	0.577101	0.783136	0.308788	0.187938	0.298326	0.924172	0.242853	0.456733	0.549	0.528295	0.111173	0	0	0.100339	0	0.217795	0.081541	0.850504	0	0.008784	0.021337	0.130062	0.003651	0.193133	0.318298	0.112934	0.647179	0.668112	0.15116	0.19252	0.135048	0.675572
Fusicatenibacter	0.548479	1.514937	0.935134	0.429185	0.819603	1.130459	0.42239	0.691217	1.11816	0.681312	1.095083	2.802335	1.783733	1.041094	1.385295	1.885324	1.043404	1.217682	2.075605	1.4053	0.791024	1.561142	1.44079	0.768521	0.864421	1.298922	0.58859	0.667037	0	0.947019	0.322965	0	0.41139	0.458181	0.985301	0	2.409744	0.004267	0.182086	0.814166	1.549356	0.097005	0.003137	0.003097	5.561659	10.892769	0.735364	0.002936	0
Lachnoanaerobaculum	0	0	0	0	0	0	0	0	0	0	0	0	0	0	0	0	0	0.005771	0	0	0	0	0	0	0	0	0	0	0	0	0.003136	0	0	0	0	0	0	0	0.00289	0	0	0	0	0	0	0	0	0	0
Lachnospiracea_incertae_sedis	1.873972	1.789096	3.479293	0.761254	3.151231	3.904944	1.039261	2.529496	3.927976	2.174467	4.004964	3.43704	6.247333	2.167674	5.822026	6.628561	2.908793	4.605263	7.118884	4.225352	2.684432	2.12883	4.382642	1.364894	3.874567	4.349549	1.685377	6.131879	0	0.60921	0.755675	0.19915	0.052432	1.180399	3.177354	0	0.330864	0.098148	0.104049	1.840088	1.875536	0.327392	0.445462	0.030966	6.167414	5.929171	2.859397	3.258763	0.162751
Oribacterium	0	0	0	0	0	0	0	0	0	0	0	0	0	0	0	0	0	0.002886	0	0	0	0	0	0	0	0	0	0	0	0.002887	0	0	0	0	0	0	0	0	0.011561	0	0	0	0	0	0	0.003085	0	0	0
Roseburia	6.127735	4.824623	7.602791	5.607594	9.298251	3.96876	4.032454	9.623406	5.273613	3.091372	11.292074	9.310892	11.783449	10.05984	15.130956	6.392147	7.334162	14.110111	9.32403	6.065476	6.84993	5.117882	7.548361	6.326468	9.879533	3.961853	3.953602	3.05378	0	5.650354	3.549479	0	1.121239	2.570474	0.086655	0	0.005856	0.82359	1.173444	0	4.16309	0.439554	0.003137	0	12.13291	5.321446	1.12356	0.041102	4.59696
Ruminococcus2	0.240722	0.302422	0.510613	0.372795	0.460673	0.604735	0.376808	0.286021	0.461361	0.124164	0.499457	0.442027	0.662855	0.696098	0.722625	0.861863	0.697625	0.432825	0.688924	0.189054	0.451613	0.480797	0.642902	0.627113	0.717285	0.851798	0.450774	0.194553	0.012133	0.06352	0.100339	0.019149	0.14923	0.543605	0.218243	0.067244	2.480016	0.051208	0.008671	0.025557	0.575107	0.506245	0.31998	0	0.421653	0.01234	1.376045	0.020551	0.718563
Peptococcus	0	0.002826	0	0	0.002826	0	0	0	0	0	0	0.005667	0	0	0	0	0	0	0	0	0.008415	0.014482	0.01435	0.003074	0.018392	0.00566	0	0.003474	0	0	0	0	0	0	0	0	0	0	0	0	0	0.051534	0	0	0	0	0	0	0
Peptoniphilus	0	0	0	0.025062	0	0	0	0	0	0	0.003102	0.014168	0.019914	0.100751	0.018933	0.029926	0.009099	0.02597	0.017665	0.022056	0	0.002896	0	0.079926	0	0	0	0	0	0.011549	0	0	0	0	0	0	0	0	0	0	0	0.333455	0	0	0.002969	0	1.221398	0	0
Peptostreptococcus	0	0	0	0	0	0.003039	0	0.083423	0.009612	0	0	0.002834	0	0.003053	0	0	0.006066	0.072138	0.014721	0	0	0	0	0	0	0	0	0	0	0.008662	0	0	0	0	0.012838	0	0	0	0	0	0	0.23645	0.003137	0.003097	0.002969	0	0	0.002936	0
Romboutsia	0.255957	0.19502	0.302805	0.980546	0.254359	0.218798	0.589522	0.569062	0.528643	0.238777	0.409493	0.297518	0.418196	1.471576	0.501736	0.236414	0.849283	0.756002	0.88618	0.3529	0.342216	0.214331	0.416164	1.386413	0.419949	0.26318	0.648885	0.013897	0.016178	0.791107	0.012542	0	0.028233	0.108721	1.091213	0.023389	0.023424	0.106683	0	0	0.321888	0.027283	0.021959	0.399455	0.62654	0.024679	0.082058	0.011743	0.128973
Terrisporobacter	0	0	0	0.003133	0	0	0	0	0.003204	0	0	0.008501	0	0	0.009467	0	0.003033	0.011542	0.011776	0.003151	0	0	0	0	0	0	0	0.003474	0	0.008662	0	0	0	0	0	0	0	0	0	0	0	0	0	0.00929	0	0	0	0	0.006142
Anaerofilum	0	0	0.002969	0	0	0	0	0	0	0	0	0.005667	0	0	0	0.002993	0	0	0	0	0	0	0.00287	0.003074	0	0.00283	0.002871	0	0	0	0	0	0	0	0	0	0	0	0	0	0	0	0	0	0	0	0	0	0
Anaerotruncus	0.003047	0.014132	0.011875	0.012531	0.005652	0.006078	0.012155	0.002979	0.006408	0.006367	0.043431	0.036836	0.002845	0.012212	0.012622	0.026933	0.012133	0.017313	0.020609	0.012604	0.01683	0.011585	0.00861	0.003074	0.006131	0.019809	0.020098	0.003474	0.012133	0.06352	0	0	0	0.003883	0.044932	0	0	0	0.00289	0.003651	0.004292	0.230387	0	0.003097	0	0	0	0.026422	0.003071
Butyricicoccus	0.207203	0.130013	0.252338	0.144106	0.262838	0.303887	0.121551	0.38732	0.317186	0.181471	0.238871	0.184178	0.324315	0.158759	0.271379	0.356117	0.200188	0.42994	0.244362	0.198506	0.213184	0.136129	0.249699	0.181371	0.239095	0.333928	0.111976	0.055586	0.072801	0.002887	0.103474	0	0.004033	0.221325	0.555235	0.549643	0.04392	0.012802	1.716813	0.029208	0.180258	0.260701	0.040782	0.445903	0.522612	0.30232	0.053653	5.346134	0.003071
Clostridium_IV	0.350417	0.893135	0.391866	0.244353	0.234576	0.416325	0.543941	0.923609	0.499808	0.238777	0.397084	1.105066	0.392592	0.277829	0.195645	0.308236	0.703691	0.839681	0.524053	0.226865	0.950912	1.442391	1.122209	0.731632	0.873617	0.854628	1.019266	0.010422	0.076845	0.112603	0.02822	0.015319	0.036299	1.716238	0.163682	0.029236	0.020496	0.025604	0.037573	0	0.11588	1.333818	0.047056	0.130055	1.345132	0.040104	0.012624	0.017615	0.389989
Faecalibacterium	7.044914	9.558803	17.832863	7.302403	15.555493	14.0031	13.893278	11.896675	10.643342	10.37886	6.79696	9.461068	15.877215	6.747268	14.203219	12.754369	15.138463	9.383657	9.059059	9.988342	8.953717	10.163355	20.357614	9.130034	18.505349	15.649319	16.227856	5.735825	20.598584	10.088061	9.942932	6.077898	19.944341	1.774482	18.74318	22.856976	6.087313	14.624051	5.760282	9.485214	19.815451	24.95756	0.056467	13.968539	7.610535	19.114018	24.112356	13.378545	12.442807
Flavonifractor	0.280334	0.19502	0.320617	0.341468	0.214792	0.212721	0.264373	0.327732	0.336409	0.280166	0.322631	0.294684	0.378368	0.314465	0.258757	0.248384	0.330614	0.305863	0.441618	0.378108	0.302945	0.19116	0.404684	0.378113	0.214573	0.226392	0.281375	0.010422	0.173913	0.392666	0.172457	0.053617	0.129063	0.003883	0.089865	0.026313	0.002928	0.085346	0.193647	0.047463	0.004292	0.454711	0.207046	0.309655	0.014847	0.067868	0.028405	0.102754	0.085982
Gemmiger	0.188921	0.542664	0.602642	0.294477	0.808298	1.20643	0.5956	2.550352	1.089325	0.468004	0.459128	1.062564	1.018463	0.610612	1.41054	1.795547	1.179896	3.462604	1.633987	0.806629	0.356241	0.842843	0.932782	0.577928	1.253717	1.587571	0.953229	0.003474	0	2.910351	1.448639	0	1.012342	0.003883	0	0	0.017568	0	0.00289	0	0.373391	0.34558	0	0	7.806515	0.394867	3.055073	3.775468	0.024566
Hydrogenoanaerobacterium	0	0	0	0	0	0	0.003039	0	0	0	0	0	0	0	0	0	0.012133	0	0	0	0	0	0	0	0.006131	0	0.005742	0	0	0	0	0	0	0	0	0	0	0	0	0	0	0	0	0	0	0	0	0	0
Intestinimonas	0.003047	0.016958	0	0.003133	0.008479	0.006078	0	0.023835	0.009612	0.015918	0.009307	0.031169	0.00569	0.006106	0.022089	0	0.024265	0.028855	0.029441	0.018905	0.014025	0.014482	0.022961	0.027667	0.009196	0.00849	0.020098	0.017371	0	0.028873	0	0	0	0.011649	0	0	0	0	0	0	0	0	0	0	0.008908	0	0	0	0
Oscillibacter	0.344323	0.35895	0.513582	0.322672	0.652856	0.604735	0.51963	0.741866	0.573497	0.388411	0.459128	0.433526	0.526301	0.344996	0.618492	0.511731	0.588432	0.730032	0.529942	0.56401	0.636746	0.469212	0.660123	0.473409	0.66824	0.645216	0.763731	0.364786	0.004044	0.127039	0.116017	0.080426	0.040332	0.271802	0.041723	0	0	0.008535	0.00289	0.010953	0.223176	0.275858	0.009411	0.2694	0.148469	0.027764	0.053653	0.014679	0.070628
Ruminococcus	1.666768	3.668636	1.445747	0.736192	2.365543	1.865864	2.470524	2.067692	2.326028	2.722063	2.435241	5.213646	1.888993	1.190694	2.881035	2.385085	3.321302	2.472876	3.323912	4.363992	2.224404	3.976713	1.770851	1.220412	2.838488	2.054504	2.710385	2.682046	0	0.320485	0	0.134043	1.460031	1.941446	0	0	0	0.017069	0.00289	0.003651	0.965665	0.203104	0	0.083607	0.727499	0.126481	4.629951	3.358581	0
Saccharofermentans	0	0	0	0	0	0	0	0	0	0	0	0	0	0	0	0	0	0	0	0	0	0	0	0	0	0	0	0	0	0	0	0	0	0	0	0	0	0	0	0	0	0.009094	0	0	0	0	0	0	0
Sporobacter	0	0.002826	0	0	0	0	0	0	0	0	0	0.002834	0	0	0	0	0.006066	0	0.002944	0	0	0.005793	0	0.003074	0	0	0.002871	0	0	0	0	0	0	0	0	0	0	0	0	0	0	0	0	0	0	0	0	0	0
Natranaerovirga	0	0	0	0	0	0	0	0	0	0	0	0	0	0	0	0	0	0	0	0	0	0	0	0	0	0	0	0	0	0	0	0	0	0	0	0	0	0	0	0	0	0	0	0	0	0	0	0	0
Catenibacterium	0	0	0	0	0	0	0	0	0	0	0	0	0	0	0	0	0	0	0	0	0	0	0	0	0	0	0	0	0	0	0	0	0	0	0	0	0	0	0	0	0	0	0	0	0	0	0	0	0
Clostridium_XVIII	0.21025	0.118708	0.258275	2.261834	0.325015	0.124594	0.121551	0.211536	0.230681	0.200573	0.818986	0.575201	0.98148	6.472492	1.158094	0.643404	0.740089	0.888735	1.009833	0.756215	0.286115	0.110062	0.309971	3.273901	0.3801	0.203752	0.169399	0.031267	0.072801	0.153024	0.021949	0.015319	0.100831	0.011649	0.035304	0.175418	0.143472	0.115217	0.161854	1.248631	0.072961	0.090942	0.175675	0.154828	2.084509	0.052443	0.151491	0.041102	0.018425
Coprobacillus	0	0	0.002969	0	0.005652	0.021272	0	0	0	0.003184	0.006204	0.002834	0	0	0	0.041896	0.003033	0.002886	0	0.006302	0.01683	0.014482	0.00861	0.033815	0.009196	0.045278	0.022969	0	0	0	0	0	0	0	0.012838	0	0	0.038406	0	0	0	0	0	0.015483	0.002969	0	0	0	0.003071
Erysipelotrichaceae_incertae_sedis	0.054848	0.011306	0.038593	0.046991	0.02261	0.045583	0.033427	0.071505	0.067282	0.028653	0.096169	0.011334	0.059742	0.015265	0.012622	0.038904	0.018199	0.034626	0.041218	0.012604	0.092567	0.017378	0.017221	0.012296	0.006131	0.042448	0.017227	0	0	0	0.003136	0.00383	0.004033	0	0.054561	0.014618	0	0	0.00289	0.018255	0	0.087911	0.191361	0.164117	0.011878	0	0.009468	0.014679	0.009212
Faecalicoccus	0	0	0	0	0	0	0	0.002979	0	0	0	0	0	0	0	0	0	0	0	0	0	0	0	0.003074	0	0	0	0	0	0	0	0	0	0	0	0	0	0	0	0	0	0	0	0	0	0	0	0	0
Holdemanella	0.027424	0.022611	0.020781	0.018796	0.016957	0.021272	0.012155	0.09832	0.121748	0.019102	0	0	0	0.003053	0	0	0	0.063481	0.129541	0	0	0	0	0	0	0	0	0	0	0	0	0	0	0	0	0	0	0	0	0	0.077253	0	0	0	0.002969	0	0	0	0
Holdemania	0.006094	0.008479	0.032655	0.031327	0.028262	0.024311	0.018233	0.029794	0.038447	0.047755	0.012409	0.005667	0.022759	0.051902	0.018933	0.047881	0.021232	0.011542	0.014721	0.03466	0.02805	0.026067	0.031571	0.076852	0.036784	0.045278	0.020098	0.010422	0	0.005775	0.006271	0	0.032266	0.011649	0.006419	0	0	0.017069	0.00289	0	0	0.006063	0	0.049545	0	0	0.006312	0.002936	0
Solobacterium	0	0	0	0	0	0	0	0	0	0	0	0	0	0.003053	0	0	0	0	0.008832	0	0	0	0	0	0	0	0	0	0	0	0	0	0	0	0.003209	0	0	0	0	0.003651	0	0	0	0	0	0	0.003156	0	0
Turicibacter	0.02133	0.011306	0.047499	0.018796	0.02261	0.009117	0.02431	0.056608	0.048058	0.015918	0.046533	0.019835	0.071122	0.036637	0.025245	0.020948	0.015166	0.049054	0.061827	0.018905	0.025245	0.005793	0.068882	0.024593	0.015327	0.031129	0.014356	0.145914	0.004044	0.23098	0.034491	0.00766	0	0.003883	0.016047	0.005847	0.064416	0.004267	0.00289	0	0.030043	0.009094	0	0.015483	0.014847	0	0.003156	0	0
Acidaminococcus	0.003047	0.008479	0.002969	0.006265	0.011305	0.009117	0.006078	0.014897	0.016019	0.003184	0	0	0	0	0.009467	0	0.009099	0.014428	0.002944	0	0	0	0.00287	0	0.003065	0	0.014356	0	0	0	0.116017	0	0	0	0	0	0	0	0	0	0	0	0	0	0.178163	0	0	0	0
Phascolarctobacterium	0.204156	0.276985	0.507644	0.087717	0.387192	0.255265	0.370731	0.280062	0.387671	0.267431	0.210951	0.243681	0.43242	0.067167	0.299779	0.18554	0.348813	0.098107	0.288524	0.236317	0.27209	0.301222	0.685954	0.156778	0.530301	0.27733	0.508197	0.006948	0.424671	0	0	0	0.108897	0.194145	2.082932	0	0	0.631561	0.369953	0	0.321888	1.458106	2.305738	4.415681	0	0.033934	3.25075	2.580588	0.368494
Allisonella	0.003047	0.014132	0.008906	0.003133	0.045219	0.066855	0.02431	0.020856	0.006408	0.015918	0.003102	0.005667	0	0	0.037867	0.041896	0.030332	0	0	0	0.044881	0.043446	0.048792	0.052259	0.088894	0.101876	0.068908	0	0	0	0	0	0	0	0	0	0.193248	0	0	0	0	0	0	0	0.023755	0	0	0	0.239521
Anaeroglobus	0	0	0	0	0	0	0	0	0	0	0	0	0	0	0	0	0	0	0	0	0	0	0	0	0	0	0	0	0	0	0	0	0	0	0	0	0	0	0	0	0	0	0	0	0	0	0	0	0
Dialister	0.356512	0.240242	0.564049	0.560759	0.375887	0.516607	0.859973	1.316887	1.018839	0.678128	0.1396	0.034002	0.056897	0.271723	0.066267	0.239406	0.539901	0.611727	0.465171	0.409617	0.378682	0.202746	0.459216	0.611743	0.367839	0.52919	0.941744	0	0	0.158799	0.407626	0.030638	0	0	0	0	0	0.004267	0.069366	0	0	0.054565	0	0.003097	0.400867	1.523939	0.044185	0	0.055274
Megamonas	0.332135	1.09946	0.525456	0.272548	1.698556	0.37682	0.996718	1.069598	0.711265	0.678128	0.421902	1.751105	0.685613	0.470172	2.177343	0.421954	1.258758	1.385042	0.989225	0.967325	0.036466	0.892081	0.100453	0.061482	1.265978	0.042448	0.516811	0.093802	0	0	18.314938	0	0	0	0	0	70.286651	0	0	1.705002	0	1.982539	0.018822	0	3.373222	0	0	0	24.900967
Megasphaera	0.088366	0.180888	0.231557	0.056389	0.084786	0.659434	0.252218	0.199619	0.140971	0.079592	0.006204	0.130341	0.165002	0.012212	0.022089	0.751137	0.263884	0.046168	0.044162	0.003151	0.384292	0.457626	0.723265	0.36889	0.640652	1.369669	0.801057	0	0	0	1.357707	0	0.008066	0.023297	0	0.03216	0.020496	0.008535	0.011561	0	0	0.17279	0.210183	0	1.291683	0	0	0	4.391218
Negativicoccus	0	0	0	0.006265	0	0	0	0	0	0	0	0	0	0.003053	0	0.002993	0	0.002886	0.002944	0.003151	0	0	0	0.006148	0	0	0	0	0	0	0	0	0	0	0	0	0	0	0	0	0	0	0	0	0	0	0.135711	0	0
Veillonella	0.152355	0.036743	0.06828	0.06892	0.053698	0.057738	0.051659	0.092361	0.064078	0.038204	0.1396	0.034002	0.017069	0.067167	0.015778	0.044889	0.018199	0.008657	0.017665	0.022056	0.159888	0.023171	0.025831	0.107593	0.061306	0.042448	0.011485	0.017371	0	0.106828	0.470337	0.080426	0.008066	0.015532	0.006419	1.885744	0.143472	0.029871	0.138732	0.080321	0.038627	0.242512	0.112934	0.027869	0.008908	0.182009	0.056809	0.049909	1.520037
Fusobacterium	0.13712	0.415477	0.047499	0.018796	0.070655	0.024311	1.546736	0.148969	0.089709	0.261063	0.096169	0.184178	0.019914	0.021371	0.025245	0.029926	0.873548	0.196214	0.023553	0.185903	0.033661	0.104269	0	0	0.006131	0.00566	0.376123	0.003474	0.821031	0.040422	1.360843	0.00383	0.104864	0	0	0.394691	0.360144	2.667065	22.142258	0.014604	0	2.628228	0	0.003097	0.014847	0	0	0	0
Gemmatimonas	0	0	0	0	0	0	0	0	0.006408	0	0.003102	0	0	0	0	0	0	0	0	0	0	0	0	0	0	0	0	0	0	0	0	0	0	0	0	0	0	0	0	0	0	0	0	0	0	0	0	0	0
Ignavibacterium	0	0	0	0	0	0	0	0	0	0	0	0	0	0	0	0	0	0	0	0	0	0	0	0	0	0	0	0	0	0	0	0	0	0	0	0	0	0	0	0	0	0	0	0	0	0	0	0	0
Nitrospira	0	0	0	0	0	0	0	0	0	0	0	0	0	0	0	0	0	0	0	0	0	0	0	0	0	0	0	0	0	0	0	0	0	0	0	0	0	0	0	0	0	0	0	0	0	0	0	0	0
Geminicoccus	0	0	0	0	0	0	0	0	0.003204	0	0	0	0	0	0	0	0	0	0.008832	0	0	0	0	0	0	0	0	0	0	0	0	0	0	0	0	0	0	0	0	0	0	0	0	0	0	0	0	0	0
Rhizomicrobium	0	0	0	0	0	0	0	0	0.003204	0	0	0	0	0	0	0	0.003033	0	0	0	0.008415	0	0	0	0	0	0	0	0	0	0	0	0	0	0	0	0	0	0	0	0	0	0	0	0	0	0	0	0
Asticcacaulis	0.003047	0	0.002969	0	0	0	0.003039	0.011918	0.003204	0.015918	0.003102	0	0.008535	0	0.012622	0	0.006066	0.02597	0.032385	0.006302	0	0	0.00574	0	0	0	0.005742	0	0	0	0	0	0	0	0	0	0	0	0	0	0	0	0	0	0	0	0	0	0
Brevundimonas	0.003047	0	0	0.003133	0	0	0.006078	0.005959	0.003204	0	0	0	0	0	0	0	0	0.002886	0.002944	0	0	0.002896	0	0	0	0	0	0	0	0	0	0	0	0	0	0	0	0	0	0	0	0	0	0	0	0	0	0	0
Caulobacter	0.012188	0	0.002969	0	0	0	0.003039	0.023835	0.032039	0.015918	0.003102	0	0.008535	0	0.012622	0	0.006066	0.037512	0.023553	0.03466	0.002805	0	0	0	0.012261	0	0.002871	0	0	0	0	0	0	0	0	0	0	0	0	0	0	0	0	0	0	0	0	0	0
Phenylobacterium	0.003047	0	0.014843	0	0.008479	0	0.006078	0.011918	0.016019	0.035021	0	0	0.034138	0	0.006311	0	0	0.031741	0.023553	0.066169	0	0	0.01148	0	0.006131	0	0	0	0	0	0	0	0	0	0	0	0	0	0	0	0	0	0	0	0.002969	0.003085	0	0	0
Hyphomonas	0	0	0	0	0	0	0	0	0	0	0	0	0	0	0	0	0	0	0	0	0	0	0	0	0	0	0	0	0	0	0	0	0	0	0	0	0	0	0	0	0	0	0	0	0	0	0	0	0
Kordiimonas	0	0	0	0	0	0	0	0	0	0	0	0	0	0	0	0	0	0	0	0	0	0	0	0	0	0	0	0	0	0	0	0	0	0	0	0	0	0	0	0	0	0	0	0	0	0	0	0	0
Bosea	0	0	0.005937	0	0.002826	0	0	0.068526	0.012816	0.050939	0	0	0.00569	0	0	0	0	0.049054	0.002944	0.06932	0	0	0	0	0.003065	0	0	0	0	0	0	0	0	0	0	0	0	0	0	0	0	0	0	0	0	0	0	0	0
Bradyrhizobium	0	0	0.050468	0	0.011305	0	0.018233	0.125134	0.07369	0.375677	0.024818	0	0.085346	0	0.0284	0.002993	0.024265	0.147161	0.147206	0.541954	0.02805	0	0.086103	0.006148	0.015327	0	0.008614	0	0	0	0	0	0	0	0	0	0	0	0	0	0	0.003031	0	0	0	0.1635	0	0	0
Ochrobactrum	0	0	0.002969	0	0	0	0	0.005959	0	0.003184	0	0	0.002845	0	0	0	0	0.008657	0.020609	0.018905	0.002805	0	0.00287	0	0	0	0.002871	0	0	0	0	0	0	0	0	0	0	0	0	0	0	0	0	0	0	0	0	0	0
Devosia	0.006094	0	0.020781	0	0.002826	0	0.027349	0.05065	0.054466	0.012735	0.009307	0	0.036983	0	0.031556	0	0.021232	0.031741	0.070659	0.012604	0.00561	0	0.017221	0	0.009196	0	0.025841	0	0	0	0	0	0	0	0	0	0	0	0	0	0.004292	0	0	0	0	0	0	0	0
Hyphomicrobium	0.018283	0	0.029687	0	0.028262	0	0.006078	0.04767	0.124952	0.095511	0.024818	0	0.022759	0	0.022089	0	0.015166	0.02597	0.094212	0.078772	0.019635	0	0.022961	0	0.012261	0	0.011485	0	0	0	0	0	0	0	0	0	0	0	0	0	0	0	0	0	0	0	0	0	0
Methylobacterium	0	0	0.008906	0.012531	0.005652	0	0.012155	0.002979	0.006408	0.003184	0.006204	0	0.011379	0	0	0	0	0.017313	0.026497	0.003151	0	0	0	0.003074	0.003065	0	0	0	0	0	0	0	0	0	0	0	0	0	0	0	0	0	0	0	0	0.003085	0	0	0
Microvirga	0	0	0	0	0	0	0	0.005959	0.009612	0	0	0	0	0	0	0	0	0	0.011776	0	0	0	0.00574	0	0	0	0	0	0	0	0	0	0	0	0	0	0	0	0	0	0	0	0	0	0	0	0	0	0
Methylocystis	0	0	0	0	0.005652	0	0.006078	0.002979	0.016019	0	0	0	0.002845	0	0.003156	0	0.006066	0.005771	0.026497	0.009453	0	0	0	0	0.003065	0	0.002871	0	0	0	0	0	0	0	0	0	0	0	0	0	0	0	0	0	0	0	0	0	0
Lentilitoribacter	0	0	0	0	0	0	0	0	0	0	0	0	0	0	0	0	0	0	0	0	0	0	0	0	0	0	0	0	0	0	0	0	0	0	0	0	0	0	0	0	0	0	0	0	0	0	0	0	0
Mesorhizobium	0.003047	0	0.017812	0	0.019784	0	0.009116	0.044691	0.137768	0.114613	0.006204	0	0.017069	0	0.009467	0	0.009099	0.060596	0.058882	0.053565	0.00561	0	0.020091	0	0.012261	0	0.008614	0	0	0	0	0	0	0	0	0	0	0	0	0	0	0	0	0	0	0	0	0	0
Kaistia	0	0	0	0	0	0	0.006078	0.005959	0.016019	0.009551	0	0	0.002845	0	0	0	0.012133	0.005771	0.011776	0.006302	0	0	0	0	0.003065	0	0	0	0	0	0	0	0	0	0	0	0	0	0	0	0	0	0	0	0	0	0	0	0
Rhizobium	0.003047	0.002826	0.077186	0	0.039567	0	0.015194	0.286021	1.259131	0.23241	0.009307	0	0.091036	0.003053	0.066267	0	0.036398	0.253924	1.195313	0.248921	0.00561	0.002896	0.094713	0	0.039849	0	0.017227	0	0	0	0	0	0	0	0	0	0	0	0	0	0	0	0	0	0.005939	0	0	0	0
Methyloceanibacter	0	0	0	0	0	0	0	0	0	0	0	0	0	0	0	0	0	0	0	0	0	0	0	0	0	0	0	0	0	0	0	0	0	0	0	0	0	0	0	0	0	0	0	0	0	0	0	0	0
Labrys	0	0	0	0	0.008479	0	0	0	0	0.003184	0	0	0	0	0	0	0	0	0	0.006302	0	0	0.00574	0	0.003065	0	0.002871	0	0	0	0	0	0	0	0	0	0	0	0	0	0	0	0	0	0	0	0	0	0
Loktanella	0	0	0	0	0	0	0	0	0	0	0	0	0	0	0	0	0	0	0	0	0	0	0	0	0	0	0	0	0	0	0	0	0	0	0	0	0	0	0	0	0	0	0	0	0	0	0	0	0
Oceanicola	0	0	0	0	0	0	0	0	0	0	0	0	0	0	0	0	0	0	0	0	0	0	0	0	0	0	0	0	0	0	0	0	0	0	0	0	0	0	0	0	0	0	0	0	0	0	0	0	0
Paracoccus	0	0	0.002969	0.003133	0.002826	0	0	0	0	0	0	0	0.002845	0.003053	0.009467	0	0	0.014428	0	0	0	0	0	0	0.003065	0	0	0	0	0	0	0	0	0	0	0	0	0	0	0	0	0	0	0	0	0	0	0	0
Roseibium	0	0	0	0	0	0	0	0	0	0	0	0	0	0	0	0	0	0	0	0	0	0	0	0	0	0	0	0	0	0	0	0	0	0	0	0	0	0	0	0	0	0	0	0	0	0	0	0	0
Ruegeria	0	0	0	0	0	0	0	0	0	0	0	0	0	0	0	0	0	0	0	0	0	0	0	0	0	0	0	0	0	0	0	0	0	0	0	0	0	0	0	0	0	0	0	0	0	0	0	0	0
Azospirillum	0	0	0	0	0	0	0	0.002979	0	0.003184	0	0	0	0	0	0	0	0	0.002944	0.006302	0	0	0.00287	0	0	0	0	0	0	0	0	0	0	0	0	0	0	0	0	0	0	0	0	0	0	0	0	0	0
Dongia	0	0	0.023749	0	0.014131	0	0.009116	0.008938	0.016019	0.009551	0	0	0.034138	0	0.009467	0	0	0.023084	0.017665	0	0	0	0.025831	0	0.015327	0	0.005742	0	0	0	0	0	0	0	0	0	0	0	0	0	0	0	0	0	0	0	0	0	0
Lacibacterium	0	0	0	0	0	0	0	0	0	0	0	0	0	0	0	0	0	0	0	0.003151	0	0	0	0	0.003065	0	0	0	0	0	0	0	0	0	0	0	0	0	0	0	0	0	0	0	0	0	0	0	0
Magnetovibrio	0	0	0	0	0	0	0	0	0	0	0	0	0	0	0	0	0	0	0	0	0	0	0	0	0	0	0	0	0	0	0	0	0	0	0	0	0	0	0	0	0	0	0	0	0	0	0	0	0
Reyranella	0.003047	0	0.005937	0	0	0	0.003039	0.011918	0.022427	0	0.003102	0	0.014224	0	0	0	0.009099	0.008657	0.026497	0.003151	0.002805	0	0.00574	0	0	0	0.005742	0	0	0	0	0	0	0	0	0	0	0	0	0	0	0	0	0	0	0	0	0	0
Ferrovibrio	0	0	0.011875	0	0.019784	0	0	0.008938	0.006408	0	0	0	0.011379	0	0.053645	0	0.006066	0.008657	0	0	0	0	0.022961	0	0.042915	0	0	0	0	0	0	0	0	0	0	0	0	0	0	0	0	0	0	0	0	0	0	0	0
Erythrobacter	0	0	0	0	0	0	0	0	0	0	0	0	0	0	0	0.002993	0	0	0	0	0	0	0	0	0	0	0	0	0	0	0	0	0	0	0	0	0	0	0	0	0	0	0	0	0	0	0	0	0
Novosphingobium	0.006094	0	0.020781	0	0.002826	0	0	0.092361	0.128156	0.050939	0.003102	0	0.054053	0	0.025245	0	0.003033	0.08368	0.147206	0.10713	0.002805	0	0.037311	0	0.003065	0	0.005742	0	0	0.002887	0	0	0	0	0	0	0	0	0	0	0	0	0	0	0	0	0	0	0
Sphingobium	0	0	0.020781	0	0.011305	0	0	0.005959	0.006408	0.105062	0	0	0.028449	0	0.003156	0	0.003033	0.049054	0.002944	0.132338	0	0	0.00861	0	0.006131	0	0	0	0	0	0	0	0	0	0	0	0	0	0	0	0	0	0	0	0	0	0	0	0
Sphingomonas	0	0	0.005937	0	0	0	0	0.035753	0.019223	0.009551	0	0	0.002845	0	0	0	0	0.037512	0.011776	0.003151	0	0	0.00287	0	0	0	0	0	0	0	0	0	0	0	0	0	0	0	0	0	0	0	0	0	0.032663	0	0	0	0
Sphingopyxis	0	0	0	0	0	0	0.003039	0.008938	0	0.015918	0	0	0	0	0	0	0	0.017313	0	0.022056	0	0	0	0	0	0	0	0	0	0	0	0	0	0	0	0	0	0	0	0	0	0	0	0	0	0	0	0	0
Achromobacter	0	0	0.002969	0	0	0	0	0.002979	0	0	0	0	0	0	0	0	0	0	0	0	0	0	0	0	0	0	0	0	0	0	0	0	0	0	0	0	0	0	0	0	0	0	0	0	0	0	0	0	0
Alcaligenes	0.003047	0	0	0	0	0	0	0	0	0	0	0.002834	0	0.003053	0.006311	0	0	0	0	0	0	0	0	0.003074	0	0	0.002871	0	0	0	0	0	0	0	0	0	0	0	0	0	0	0	0	0	0	0	0	0	0
Burkholderia	0	0	0	0	0	0	0	0.005959	0.019223	0	0	0	0	0	0	0	0.003033	0	0.008832	0	0	0	0	0	0	0	0	0	0	0	0	0	0	0	0	0	0	0	0	0	0	0	0	0	0	0	0	0	0
Chitinimonas	0	0	0	0	0	0	0	0	0.006408	0	0	0	0.002845	0	0	0	0	0	0	0	0	0	0	0	0	0	0	0	0	0	0	0	0	0	0	0	0	0	0	0	0	0	0	0	0	0	0	0	0
Cupriavidus	0	0	0	0	0	0	0	0.002979	0	0.006367	0	0	0	0	0	0	0.003033	0	0	0.006302	0	0	0	0	0	0	0	0	0	0	0	0	0	0	0	0	0	0	0	0	0	0	0	0	0	0	0	0	0
Lautropia	0	0	0.002969	0	0.005652	0	0	0	0	0	0	0	0.002845	0	0	0	0	0	0	0	0	0	0	0	0	0	0	0	0	0	0	0	0	0	0	0	0	0	0.005781	0.003651	0	0	0	0	0	0	0	0	0
Limnobacter	0	0	0	0	0	0	0	0	0	0	0	0	0	0	0	0	0	0	0	0	0	0	0	0	0	0	0	0	0	0	0	0	0	0	0	0	0	0	0	0	0	0	0	0	0	0	0	0	0
Aquabacterium	0	0	0.005937	0	0	0	0	0.107258	0.016019	0	0	0	0	0	0	0	0	0.112535	0.014721	0	0	0	0.00574	0	0.003065	0	0	0	0	0	0	0	0	0	0	0	0	0	0	0	0	0	0	0	0	0	0	0	0
Comamonas	0	0	0	0.003133	0	0.003039	0	0	0	0	0	0.002834	0	0	0	0	0	0	0	0	0	0	0	0	0	0	0	0	0	0	0	0	0	0	0	0	0	0	0	0	0	0	0	0	0	0	0	0	0
Diaphorobacter	0	0	0	0.006265	0	0	0	0	0.009612	0	0	0	0	0	0	0	0	0	0	0	0	0	0	0.009222	0	0	0	0	0	0	0	0	0	0	0	0	0	0	0	0	0	0	0	0	0	0	0	0	0
Hydrogenophaga	0	0	0	0	0	0	0	0	0	0	0	0	0	0	0	0	0	0.005771	0	0	0	0	0	0	0	0	0	0	0	0	0	0	0	0	0	0	0	0	0	0	0	0	0	0	0	0	0	0	0
Pelomonas	0	0	0	0	0	0	0	0.104278	0.003204	0	0	0	0	0	0	0	0	0.066367	0.002944	0	0	0	0	0	0	0	0	0	0	0	0	0	0	0	0	0	0	0	0	0	0	0	0	0	0	0.003085	0	0	0
Pseudorhodoferax	0	0	0	0	0	0	0	0.014897	0	0	0	0	0	0	0	0	0	0.02597	0	0.003151	0	0	0.00287	0	0	0	0	0	0	0	0	0	0	0	0	0	0	0	0	0	0	0	0	0	0	0	0	0	0
Variovorax	0.003047	0	0.005937	0	0.008479	0	0.006078	0.229412	0.05767	0.079592	0	0	0.00569	0	0.009467	0	0	0.193329	0.061827	0.050414	0	0	0.00861	0	0.015327	0	0.011485	0	0	0	0	0	0	0	0	0	0	0	0	0	0	0	0	0	0	0	0	0	0
Herbaspirillum	0	0	0.005937	0	0	0	0	0.041711	0	0	0	0	0.002845	0	0	0	0	0.023084	0.002944	0.006302	0	0	0	0	0	0	0	0	0	0	0	0	0	0	0	0	0	0	0	0	0	0	0	0	0	0	0	0	0
Massilia	0	0	0	0	0.002826	0	0	0.002979	0	0.006367	0	0	0	0	0	0	0.003033	0	0	0	0	0	0	0	0	0	0	0	0	0	0	0	0	0	0	0	0	0	0	0	0	0	0	0	0	0	0	0	0
Oxalobacter	0.003047	0	0	0	0	0	0	0	0	0	0	0.002834	0.008535	0	0	0	0	0.002886	0.005888	0	0.002805	0	0.00574	0.006148	0	0	0	0	0	0	0	0	0.004033	0	0	0	0	0	0	0	0	0	0	0	0	0	0	0	0
Parasutterella	0.262051	0.604844	1.537776	0.60775	0.480457	0.474063	0.559135	0.780598	1.153403	2.190385	0.350551	0.688541	1.613041	0.671674	0.536447	0.448887	0.743122	0.753116	1.024554	2.39153	0.151473	0.42287	1.15665	0.375038	0.285075	0.336758	0.482357	2.775848	1.249747	5.182619	0	0.019149	0.294426	0	0.686822	0.005847	0.105408	0.482205	0	0	0.021459	0	1.659504	0	0.213796	0	1.278207	2.562973	0
Sutterella	0.030471	0.036743	0.231557	0.059522	0.590679	0.103321	0.039504	0.420093	0.083301	0.070041	0.155111	0.138842	0.372678	0.216767	0.779426	0.230429	0.188055	0.605956	0.229641	0.220563	0.058906	0.066616	0.28127	0.073778	0.527235	0.110366	0.071779	0	0	0	3.646683	0	0	0	0	0	0	0	4.667765	0.5659	1.969957	0.381957	0	0	0.002969	0	0	0	0.905881
Thiobacillus	0	0	0	0	0	0	0	0	0	0	0	0	0	0	0	0	0	0	0	0	0	0	0	0	0	0	0	0	0	0	0	0	0	0	0	0	0	0	0	0	0	0	0	0	0	0	0	0	0
Methylophilus	0	0	0.047499	0	0.011305	0	0	0.09534	0.105729	0.070041	0	0	0.051208	0	0.003156	0	0	0.08368	0.094212	0.075622	0	0	0.020091	0.003074	0.018392	0	0.002871	0	0	0	0	0	0	0	0	0	0	0	0	0	0	0	0	0	0	0	0	0	0
Neisseria	0	0	0	0	0	0	0	0	0	0	0	0	0	0	0	0	0	0	0	0	0	0	0	0.003074	0	0	0	0	0	0	0	0	0	0	0	0	0	0	0	0.007302	0	0	0	0	0.053449	0	0.003156	0	0
Nitrosospira	0	0	0	0	0	0	0	0	0	0	0	0	0	0	0	0	0	0	0	0	0	0	0	0	0	0	0	0	0	0	0	0	0	0	0	0	0	0	0	0	0	0	0	0	0	0	0	0	0
Methyloversatilis	0	0	0	0	0	0	0	0.014897	0	0	0	0	0	0	0	0	0	0.002886	0	0	0	0	0	0	0	0	0	0	0	0	0	0	0	0	0	0	0	0	0	0	0	0	0	0	0	0	0	0	0
Propionivibrio	0	0	0	0	0	0	0	0	0	0	0	0	0	0	0	0	0	0	0	0	0	0	0	0	0	0	0	0	0	0	0	0	0	0	0	0	0	0	0	0	0	0	0	0	0	0	0	0	0
Desulfatiglans	0	0	0	0	0	0	0	0	0	0	0	0	0	0	0	0	0	0	0	0	0	0	0	0	0	0	0	0	0	0	0	0	0	0	0	0	0	0	0	0	0	0	0	0	0	0	0	0	0
Desulfobulbus	0	0	0	0	0	0	0	0	0	0	0	0	0	0	0	0	0	0	0	0	0	0	0	0	0	0	0	0	0	0	0	0	0	0	0	0	0	0	0	0	0	0	0	0	0	0	0	0	0
Bilophila	0.15845	0.435262	0.347336	0.266282	0.271317	0.200565	0.176249	0.390299	0.326797	0.226043	0.124089	0.439193	0.193451	0.235086	0.148312	0.122696	0.215354	0.129848	0.144262	0.179601	0.100982	0.324393	0.192297	0.245927	0.156331	0.149984	0.12346	0.034742	0	0	0.025085	0	0.290393	0.02718	0	0.017542	0.005856	0.025604	0.008671	0.073019	0.042918	0	0	0.120765	0.032663	0	0.564936	0.120369	0.092123
Desulfovibrio	0.003047	0.002826	0.038593	0.006265	0.093265	0	0.054698	0	0.012816	0.073225	0.062044	0.039669	0.102415	0.027478	0.123067	0.041896	0.121326	0.080794	0.091268	0.192205	0.044881	0.072409	0.140635	0.064556	0.177789	0.056598	0.094749	0	0	0	0	0	0	0	0	0	0	0	0	0	0	0.027283	0	0	0.005939	0	0	0	0
Desulfuromonas	0	0	0	0	0	0	0	0	0	0	0	0	0	0	0	0	0	0	0	0	0	0	0	0	0	0	0	0	0	0	0	0	0	0	0	0	0	0	0	0	0	0	0	0	0	0	0	0	0
Anaeromyxobacter	0	0	0	0	0	0	0	0	0	0	0	0.005667	0.00569	0	0	0	0	0	0	0.003151	0	0	0	0	0	0	0	0	0	0	0	0	0	0	0	0	0	0	0	0	0	0	0	0	0	0	0	0	0
Kofleria	0	0	0	0	0	0	0	0	0	0	0	0	0	0	0	0	0	0.005771	0	0	0	0	0	0	0	0	0	0	0	0	0	0	0	0	0	0	0	0	0	0	0	0	0	0	0	0	0	0	0
Labilithrix	0	0	0.002969	0	0	0	0	0.002979	0.003204	0.003184	0	0	0	0	0	0	0	0	0.002944	0.003151	0	0	0.00287	0	0.003065	0	0	0	0	0	0	0	0	0	0	0	0	0	0	0	0	0	0	0	0	0	0	0	0
Phaselicystis	0	0	0	0	0	0	0	0	0.003204	0	0	0	0	0	0	0	0.003033	0	0.002944	0	0	0	0.00287	0	0	0	0	0	0	0	0	0	0	0	0	0	0	0	0	0	0	0	0	0	0	0	0	0	0
Jahnella	0	0	0.002969	0	0	0	0	0	0	0	0	0	0.008535	0	0	0	0	0.014428	0.005888	0	0	0	0.00287	0	0	0	0	0	0	0	0	0	0	0	0	0	0	0	0	0	0	0	0	0	0	0	0	0	0
Campylobacter	0	0	0	0	0	0.006078	0	0	0	0	0	0	0	0.003053	0	0.002993	0	0	0	0	0	0	0	0.003074	0	0	0	0	0	0.005775	0	0	0	0	0	0	0	0	0	0.007302	0	0.078817	0	0.003097	0	0	0	0	0.009212
Sulfuricurvum	0	0	0	0	0	0	0	0	0	0	0	0	0	0	0	0	0	0	0	0	0	0	0	0	0	0	0	0	0	0	0	0	0	0	0	0	0	0	0	0	0	0	0	0	0	0	0	0	0
Sulfurovum	0	0	0	0	0	0	0	0	0	0	0	0	0	0	0	0	0	0	0	0	0	0	0	0	0	0	0	0	0	0	0	0	0	0	0	0	0	0	0	0	0	0	0	0	0	0	0	0	0
Succinatimonas	0	0	0	0	0.002826	0	0	0	0	0	0	0	0	0	0	0	0	0	0	0	0	0	0	0	0.009196	0	0.002871	0	0	0	0	0	0	0	0	0	0	0	0	0	0	0	0	0	0	0	0	0	0
Succinivibrio	0	0	0	0	0.011305	0	0	0	0	0	0.003102	0	0.00569	0	0.0284	0	0.003033	0.011542	0.005888	0.003151	0	0	0	0	0.015327	0	0	0	0	0	0	0	0	0	0	0	0	0	0	0	0	0	0	0	0	0	0	0	0
Psychromonas	0	0	0	0	0	0	0	0	0	0	0	0	0	0	0	0	0	0	0	0	0	0	0	0	0	0	0	0	0	0	0	0	0	0	0	0	0	0	0	0	0	0	0	0	0	0	0	0	0
Shewanella	0	0	0	0	0	0	0	0	0	0	0	0	0	0	0	0	0	0	0	0	0	0	0	0	0	0	0	0	0	0	0	0	0	0	0	0	0	0	0	0	0	0	0	0	0	0	0	0	0
Rheinheimera	0	0	0	0	0	0	0	0	0	0	0	0	0	0	0	0	0	0	0	0	0	0	0	0	0	0	0	0	0	0	0	0	0	0	0	0	0	0	0	0	0	0	0	0	0	0	0	0	0
Granulosicoccus	0	0	0	0	0	0	0	0	0	0	0	0	0	0	0	0	0	0	0	0	0	0	0	0	0	0	0	0	0	0	0	0	0	0	0	0	0	0	0	0	0	0	0	0	0	0	0	0	0
Escherichia/Shigella	1.020781	0.446567	1.309188	0.852104	3.267106	1.230741	1.069649	3.113455	0.881071	0.588984	0.366062	0.198345	0.523456	0.320572	1.792364	0.589538	0.688526	1.43121	0.368015	0.255223	0.185133	0.069513	0.416164	0.190593	1.505073	0.441464	0.370381	0.066009	0.012133	0.046196	2.455161	0.015319	0.120997	0.085424	0.545606	2.797918	0.005856	3.093795	0.008671	0.021906	0	1.858251	2.547291	0.449	0.118775	2.81651	0.10415	0.366978	0.171964
Klebsiella	2.983119	0.466352	1.184503	2.443532	1.243535	0.841766	0.859973	2.74997	1.140587	0.795925	1.324647	0.011334	0.056897	0.870123	0.025245	0.095763	0.045497	0.548246	0.032385	0.015754	0.931276	0.002896	0.031571	0.839225	0.006131	0.067917	0.025841	0.017371	0.004044	0.144363	0.116017	0	0.020166	0.003883	0.032094	0	0.038064	0.06401	0	1.230376	0.025751	0.015157	0	0.012386	0.023755	0.055528	0.372416	0.017615	0.092123
Proteus	0	0	0	0	0	0	0	0	0	0	0	0	0	0	0	0	0	0	0	0	0	0	0	0	0	0	0	0	0	0	0	0	0	0	0	0	0	0	0	0	0	0	0	0	0	0	0	0	0
Serratia	0	0	0	0	0.002826	0	0.006078	0	0	0	0	0	0	0	0.003156	0.005985	0.003033	0	0	0	0.00561	0	0	0.003074	0	0.00283	0	0.003474	0	0	0	0	0	0	0	0	0	0.008535	0	0.003651	0	0	0	0	0	0	0	0	0
Halioglobus	0	0	0	0	0	0	0	0	0	0	0	0	0	0	0	0	0	0	0	0	0	0	0	0	0	0	0	0	0	0	0	0	0	0	0	0	0	0	0	0	0	0	0	0	0	0	0	0	0
Aquicella	0	0	0	0	0	0	0	0	0	0.073225	0	0	0	0	0	0	0	0	0	0.081923	0	0	0	0	0.003065	0	0	0	0	0	0	0	0	0	0	0	0	0	0	0	0	0	0	0	0	0	0	0	0
Legionella	0	0	0	0	0	0	0.006078	0	0.003204	0	0.003102	0	0	0	0	0	0.003033	0	0	0	0	0	0	0	0	0	0	0	0	0	0	0	0	0	0	0	0	0	0	0	0	0	0	0	0	0	0	0	0
Halomonas	0	0	0	0.025062	0	0	0	0.008938	0	0	0	0	0.00569	0.015265	0	0	0	0.002886	0	0.003151	0	0	0	0.01537	0	0	0	0	0	0	0	0	0	0	0	0	0	0	0	0	0	0	0	0	0	0	0	0	0
Marinobacterium	0	0	0	0	0	0	0	0	0	0	0	0	0	0	0	0	0	0	0	0	0	0	0	0	0	0	0	0	0	0	0	0	0	0	0	0	0	0	0	0	0	0	0	0	0	0	0	0	0
Aggregatibacter	0	0	0	0	0	0.021272	0	0.089381	0	0	0.003102	0	0.00569	0.003053	0	0.017955	0	0.043283	0.005888	0.006302	0	0	0	0	0	0.00849	0	0	0	0	0	0	0	0	0	0	0	0	0	0.021906	0	0	0	0.003097	0	0	0	0	0
Haemophilus	1.447376	0.223284	0.47202	1.149713	0.477631	0.385936	0.398079	0.887856	0.509419	0.235594	0.980301	0.141675	0.176382	0.885388	0.27769	0.245391	0.227486	0.349146	0.288524	0.132338	0.653576	0.046342	0.074623	0.491854	0.09809	0.161304	0.100491	0.086854	0	0.101054	0.501693	0.072766	0.084698	0.034946	0	0.412232	0.465552	0.200563	0.141623	0.503834	0.030043	0	0.247828	0.117669	0.062357	0.274556	0.063121	0.10569	0.405343
Acinetobacter	0	0	0	0	0	0	0	0.005959	0.009612	0	0	0	0	0	0	0	0	0.002886	0.002944	0	0	0	0.00574	0	0	0	0	0	0	0	0	0	0	0	0	0	0	0	0	0.003651	0	0	0	0	0	0	0	0	0
Enhydrobacter	0	0	0.005937	0	0	0	0	0	0	0	0	0	0.002845	0	0	0	0	0	0	0	0	0	0.00287	0	0	0	0	0.10075	0	0	0	0	0	0	0	0	0	0	0	0.003651	0.051502	0	0	0	0	0	0	0	0
Moraxella	0	0	0	0	0	0	0	0	0	0	0	0	0	0	0	0	0	0	0	0	0	0	0	0	0	0	0	0.048638	0	0	0	0	0	0	0	0	0	0	0	0	0.004292	0	0	0	0	0	0	0	0
Pseudomonas	0	0	0.011875	0.003133	0.005652	0	0	0.026814	0.003204	0	0	0	0.014224	0	0	0	0	0.017313	0	0	0	0	0.00287	0	0.006131	0	0	0	0	0	0	0	0	0	0.003209	0	0	0	0	0	0	0	0	0	0.002969	0	0	0	0
Rhizobacter	0	0	0.002969	0	0	0	0	0.044691	0.003204	0	0	0	0	0	0	0	0	0.011542	0.008832	0	0	0	0	0	0	0.00283	0	0	0	0.002887	0	0	0	0	0	0	0	0	0	0	0	0	0	0	0	0	0	0	0
Photobacterium	0.015236	0	0.005937	0.003133	0.016957	0.003039	0	0.005959	0.009612	0.006367	0.012409	0.002834	0.008535	0.003053	0.003156	0.020948	0	0.002886	0.005888	0	0.008415	0	0.017221	0.006148	0.009196	0.00283	0.002871	0	0	0	0	0	0	0	0	0	0	0	0	0	0	0	0	0	0	0	0	0	0
Vibrio	0.012188	0.002826	0.002969	0.003133	0	0.003039	0.006078	0	0.006408	0	0	0	0.00569	0	0	0.008978	0	0	0.002944	0	0	0	0	0.003074	0.003065	0.01132	0	0	0	0	0	0	0	0	0	0	0	0	0	0	0	0	0	0	0	0	0	0	0
Panacagrimonas	0	0	0	0	0	0	0	0.002979	0.003204	0	0	0	0	0	0	0	0	0.017313	0	0	0	0	0	0	0	0	0.005742	0	0	0	0	0	0	0	0	0	0	0	0	0	0	0	0	0	0	0	0	0	0
Solimonas	0	0	0	0	0	0	0	0	0	0	0	0	0	0	0	0	0	0	0.008832	0	0	0	0	0	0	0	0	0	0	0	0	0	0	0	0	0	0	0	0	0	0	0	0	0	0	0	0	0	0
Steroidobacter	0	0	0.002969	0	0	0	0	0.002979	0.003204	0.009551	0.003102	0	0.017069	0	0.003156	0	0	0.005771	0.005888	0.006302	0	0	0	0	0	0	0	0	0	0	0	0	0	0	0	0	0	0	0	0	0	0	0	0	0	0	0	0	0
Dokdonella	0.003047	0	0	0	0.002826	0	0	0.005959	0.035243	0.009551	0.009307	0	0.002845	0	0.006311	0	0.006066	0	0.011776	0.009453	0.002805	0	0.00574	0	0.006131	0	0.002871	0	0	0	0	0	0	0	0	0	0	0	0	0	0	0	0	0	0	0	0	0	0
Luteibacter	0	0	0	0	0	0	0	0.002979	0	0	0	0	0	0	0	0	0	0.014428	0.020609	0	0	0	0	0	0	0	0	0	0	0	0	0	0	0	0	0	0	0	0	0	0.004292	0	0	0	0	0	0	0	0
Lysobacter	0	0	0.002969	0	0	0	0	0	0.003204	0.003184	0.003102	0	0	0	0.006311	0	0.009099	0	0.005888	0	0	0	0	0	0	0	0	0	0	0	0	0	0	0	0	0	0	0	0	0	0	0	0	0	0	0	0	0	0
Pseudoxanthomonas	0	0	0	0	0	0	0	0.011918	0	0	0	0	0	0	0	0	0	0	0	0	0	0	0	0	0	0	0	0	0	0	0	0	0	0	0	0	0	0	0	0	0	0	0	0	0	0	0	0	0
Rhodanobacter	0	0	0.005937	0	0	0	0	0.005959	0.003204	0.006367	0	0	0	0	0	0	0	0.008657	0	0	0	0	0.00287	0	0	0	0	0	0	0	0	0	0	0	0	0	0	0	0	0	0	0	0	0	0	0	0	0	0
Stenotrophomonas	0	0	0	0	0	0	0	0.005959	0	0	0.003102	0	0	0	0	0	0	0	0	0	0	0	0	0.003074	0	0	0	0	0	0	0	0	0	0	0	0	0	0	0	0	0	0	0	0	0	0	0	0	0
Cloacibacillus	0	0	0.002969	0	0	0	0	0	0	0	0	0	0.00569	0	0	0	0	0.008657	0	0	0	0	0.00287	0	0	0.00283	0	0	0	0	0	0	0	0	0	0	0	0	0	0	0	0	0	0	0	0	0	0	0
Pyramidobacter	0	0	0	0	0	0	0	0	0	0	0	0	0.00569	0	0.009467	0	0	0	0	0	0.002805	0.005793	0.00861	0.003074	0.006131	0.01132	0.008614	0	0	0	0	0	0	0.011649	0.016047	0	0	0	0	0	0	0	0	0.00929	0	0	0	0	0
Opitutus	0	0	0	0	0	0	0	0	0.003204	0	0	0	0	0	0	0	0	0	0	0.018905	0	0	0	0	0	0	0	0	0	0	0	0	0	0	0	0	0	0	0	0	0	0	0	0	0	0	0	0	0
Akkermansia	0	0.002826	0.04453	0.009398	0.005652	0	0.018233	0.119175	0.003204	0.003184	0.006204	0	0.09957	0.003053	0.003156	0.002993	0.060663	0.213527	0.011776	0.003151	0.067321	0.043446	0.243958	0.073778	0.095025	0.062258	0.083264	0	0	0	0	0	0	0.151433	0	0	0	0	0	0.03651	0	0	0	0.634793	0.014847	0	0.116774	0	0.067557
Luteolibacter	0	0	0	0	0	0	0	0.008938	0	0	0	0	0	0	0	0	0	0.017313	0.002944	0	0	0	0	0	0	0	0	0	0	0	0	0	0	0	0	0	0	0	0	0	0	0	0	0	0	0	0	0	0
[truncated: 19 more columns]
