# Supplementary material for: Distinct Gut Microbiota Structure and Function of Children with Idiopathic Central and Peripheral Precocious Puberty
Source: Int J Endocrinol. 2022 Nov 9;2022:7175250. doi: 10.1155/2022/7175250 (PMC9668478; doi:10.1155/2022/7175250)
Supplement: Supplementary Materials — Supplementary Table 1. The general information of each participant. Supplementary Table 2. The identified genera in the GM of each fecal samples. Supplementary Table 3. The detected 38 KEGG microbial functional categories of each fecal samples. Supplementary Table 4. The previous studies on the GM of obesity and nonalcoholic fatty liver disease children, and PCOS patient, which were the diseases all associated with PP. [file 7175250.f1.zip › Supplementary Table 3.txt]

Supplementary Table 3. The detected 38 KEGG microbial functional categories of each fecal samples.
	ICPP001	ICPP002	ICPP003	ICPP004	ICPP005	ICPP006	ICPP007	ICPP008	ICPP009	ICPP010	ICPP011	ICPP012	ICPP013	ICPP014	ICPP015	ICPP016	ICPP017	ICPP018	ICPP019	ICPP020	ICPP021	ICPP022	ICPP023	ICPP024	ICPP025	ICPP026	ICPP027	HC001	HC002	HC003	HC004	HC005	HC006	HC007	HC008	HC009	HC010	HC011	HC012	HC013	HC014	HC015	HC016	HC017	HC018	HC019	HC020	HC021	HC022
Amino_Acid_Metabolism	9.69	9.84	9.75	9.77	9.77	9.74	9.77	9.7	9.77	9.8	9.79	9.93	9.84	9.87	9.87	9.77	9.85	9.85	9.88	9.84	9.83	9.9	9.87	9.91	9.91	9.84	9.84	9.95	9.75	9.74	9.89	10.01	9.97	9.84	9.9	9.58	10.03	9.82	9.7	9.92	9.98	10.15	9.7	9.87	9.88	9.9	9.98	9.8	10
Biosynthesis_of_Other_Secondary_Metabolites	1.02	1.01	0.95	0.99	0.97	0.97	1.01	0.92	0.95	1.04	1.01	0.98	0.95	0.97	0.96	0.95	0.98	0.93	0.95	1	1.04	1.01	0.96	1	0.99	0.98	1.01	1.07	1.18	0.96	1.05	1.23	1.21	1.23	1	0.94	0.92	1.08	1.02	1.02	1.03	0.93	1.1	1.02	0.99	1	1.01	1.05	0.99
Cancers	0.1	0.1	0.1	0.1	0.1	0.09	0.1	0.1	0.11	0.11	0.1	0.1	0.09	0.09	0.1	0.09	0.1	0.1	0.1	0.11	0.1	0.1	0.1	0.1	0.1	0.09	0.1	0.1	0.1	0.1	0.11	0.1	0.1	0.1	0.08	0.09	0.08	0.09	0.1	0.09	0.09	0.1	0.11	0.1	0.09	0.1	0.09	0.1	0.09
Carbohydrate_Metabolism	11.25	11.1	10.92	11.26	10.8	11.19	11.06	10.64	10.73	11.24	10.96	10.9	10.73	10.98	10.55	11.02	10.86	10.49	10.66	10.97	11.11	10.94	10.79	11.09	10.66	11.11	10.87	11.61	11.94	10.98	11.29	12.59	12.12	12.18	11.76	11.63	10.99	11.75	11.91	11.6	11.25	10.86	11.79	11.56	10.66	10.68	11.24	11.33	11.07
Cell_Growth_and_Death	0.47	0.51	0.5	0.48	0.5	0.5	0.51	0.48	0.53	0.51	0.48	0.5	0.51	0.5	0.51	0.51	0.51	0.5	0.52	0.52	0.49	0.52	0.51	0.5	0.51	0.51	0.53	0.49	0.48	0.49	0.49	0.46	0.48	0.48	0.51	0.5	0.61	0.51	0.48	0.5	0.51	0.58	0.5	0.52	0.5	0.51	0.51	0.5	0.56
Cell_Motility	1.94	1.76	2	1.58	2.31	1.81	1.69	2.61	1.99	1.63	2.4	2.22	2.26	1.88	2.68	2.02	2.05	2.87	2.24	2.03	2.01	1.82	2	1.61	2.34	1.8	1.71	1.71	1.04	1.89	1.98	0.6	0.85	1.29	0.95	1.11	2.89	1	1.03	0.91	1.46	1.16	1.06	1.03	2.39	1.71	1.4	1.05	1.58
Cellular_Processes_and_Signaling	4.57	4.36	4.28	4.55	4.28	4.32	4.37	4.26	4.17	4.41	4.37	4.22	4.16	4.32	4.15	4.18	4.23	4.09	4.06	4.23	4.38	4.16	4.11	4.36	4.15	4.18	4.21	4.48	4.56	4.38	4.49	4.91	4.68	4.68	4.28	4.38	3.45	4.48	4.46	4.4	4.27	4.37	4.57	4.48	4.07	4.28	4.18	4.26	4.08
Circulatory_System	0	0	0	0	0	0	0	0	0	0	0	0	0	0	0	0	0	0	0	0	0	0	0	0	0	0	0	0	0	0	0	0	0	0	0	0	0	0	0	0	0	0	0	0	0	0	0	0	0
Digestive_System	0.05	0.06	0.03	0.05	0.04	0.04	0.06	0.03	0.04	0.05	0.04	0.04	0.02	0.03	0.02	0.02	0.03	0.02	0.02	0.03	0.05	0.06	0.03	0.05	0.03	0.03	0.05	0.06	0.05	0.03	0.06	0.09	0.07	0.07	0.03	0.03	0.04	0.05	0.05	0.05	0.03	0.02	0.06	0.04	0.02	0.02	0.03	0.03	0.03
Endocrine_System	0.36	0.38	0.34	0.35	0.34	0.33	0.37	0.32	0.33	0.38	0.34	0.35	0.32	0.32	0.32	0.31	0.35	0.32	0.31	0.35	0.37	0.37	0.35	0.35	0.35	0.33	0.37	0.4	0.39	0.34	0.4	0.47	0.45	0.41	0.33	0.32	0.3	0.37	0.38	0.34	0.34	0.31	0.36	0.35	0.31	0.32	0.36	0.33	0.31
Energy_Metabolism	5.89	5.93	6	5.99	5.87	5.94	5.99	5.66	5.94	6.1	5.9	5.86	6.04	6.02	5.92	5.97	5.98	5.75	5.98	6.08	5.95	5.89	6.02	6.03	5.91	5.92	6.04	6.16	6.15	5.94	5.94	6.47	6.16	6.26	6.2	6.16	5.24	6.2	6.3	6.21	6.14	5.83	6.19	6.07	5.74	5.89	6.03	6.09	5.97
Environmental_Adaptation	0.16	0.17	0.17	0.15	0.18	0.16	0.16	0.18	0.17	0.15	0.19	0.18	0.18	0.17	0.2	0.17	0.18	0.2	0.18	0.17	0.17	0.17	0.17	0.16	0.19	0.16	0.16	0.16	0.13	0.17	0.17	0.12	0.14	0.14	0.14	0.15	0.19	0.14	0.15	0.13	0.16	0.17	0.14	0.14	0.19	0.17	0.15	0.13	0.16
Enzyme_Families	2.22	2.25	2.19	2.21	2.18	2.2	2.22	2.15	2.18	2.2	2.21	2.2	2.18	2.19	2.17	2.19	2.2	2.15	2.15	2.18	2.23	2.26	2.2	2.21	2.19	2.2	2.24	2.23	2.18	2.27	2.1	2.28	2.19	2.22	2.18	2.19	1.7	2.21	2.2	2.21	2.17	2.27	2.18	2.24	2.18	2.15	2.17	2.19	2.03
Excretory_System	0.03	0.02	0.02	0.03	0.02	0.02	0.02	0.02	0.02	0.03	0.02	0.02	0.01	0.02	0.01	0.01	0.02	0.01	0.01	0.02	0.02	0.02	0.01	0.02	0.01	0.01	0.02	0.03	0.03	0.02	0.03	0.05	0.04	0.04	0.02	0.01	0	0.02	0.03	0.02	0.02	0.01	0.02	0.02	0.01	0.01	0.02	0.01	0.01
Folding,_Sorting_and_Degradation	2.53	2.56	2.44	2.51	2.47	2.46	2.57	2.37	2.41	2.53	2.46	2.45	2.39	2.42	2.41	2.39	2.48	2.34	2.34	2.45	2.53	2.55	2.43	2.49	2.47	2.44	2.57	2.59	2.55	2.49	2.6	2.73	2.74	2.6	2.47	2.43	2.32	2.64	2.54	2.51	2.53	2.69	2.53	2.54	2.32	2.39	2.44	2.41	2.46
Genetic_Information_Processing	2.53	2.57	2.55	2.54	2.57	2.53	2.58	2.57	2.55	2.53	2.52	2.57	2.55	2.56	2.55	2.53	2.57	2.56	2.55	2.54	2.53	2.6	2.57	2.56	2.58	2.54	2.6	2.5	2.4	2.55	2.63	2.41	2.42	2.41	2.48	2.49	3.03	2.51	2.5	2.51	2.51	2.57	2.41	2.49	2.57	2.57	2.55	2.57	2.72
Glycan_Biosynthesis_and_Metabolism	2.73	2.65	2.1	2.75	2.18	2.26	2.59	1.98	2.12	2.68	2.32	2.19	1.85	2.29	1.89	1.94	2.16	1.77	1.82	2.24	2.55	2.47	1.94	2.52	2.05	2.11	2.41	2.96	3.06	2.37	3.2	4.14	3.52	3.48	2.23	2.16	2.3	2.96	2.87	2.67	2.41	2.06	3.1	2.61	1.87	2.21	2.15	2.26	2.3
Immune_System	0.09	0.1	0.09	0.09	0.09	0.09	0.1	0.09	0.09	0.09	0.09	0.1	0.09	0.09	0.09	0.09	0.09	0.09	0.09	0.09	0.09	0.1	0.09	0.1	0.09	0.09	0.1	0.1	0.1	0.1	0.11	0.11	0.11	0.1	0.09	0.09	0.08	0.09	0.1	0.09	0.09	0.1	0.1	0.1	0.09	0.09	0.09	0.09	0.09
Immune_System_Diseases	0.06	0.05	0.05	0.05	0.05	0.05	0.05	0.05	0.05	0.05	0.06	0.05	0.05	0.05	0.05	0.05	0.05	0.05	0.05	0.05	0.06	0.05	0.05	0.05	0.05	0.05	0.05	0.05	0.05	0.06	0.05	0.05	0.05	0.06	0.05	0.05	0.05	0.06	0.06	0.05	0.05	0.05	0.06	0.05	0.05	0.05	0.05	0.04	0.05
Infectious_Diseases	0.39	0.37	0.37	0.38	0.37	0.36	0.38	0.38	0.37	0.38	0.37	0.35	0.35	0.35	0.36	0.35	0.36	0.36	0.35	0.37	0.38	0.37	0.36	0.36	0.37	0.36	0.38	0.36	0.38	0.35	0.37	0.39	0.41	0.38	0.37	0.36	0.34	0.38	0.35	0.37	0.36	0.35	0.37	0.36	0.34	0.35	0.37	0.36	0.35
Lipid_Metabolism	3.03	2.96	2.94	2.98	2.93	2.92	2.95	2.98	2.96	3.05	3	2.95	2.92	2.93	2.92	2.88	2.95	2.96	2.94	3	3	2.89	2.91	2.94	2.91	2.88	2.9	3.04	3	2.95	2.95	3.24	3.07	3.09	2.95	2.98	2.44	2.97	3.04	2.92	2.87	2.98	3.03	3.05	2.86	2.96	2.89	2.89	2.77
Membrane_Transport	11.28	10.83	12.73	11.45	12.36	12.49	11.14	13.21	12.84	11.11	11.94	12.02	13.17	12.31	12.83	13.23	12.14	13.3	13.39	12.1	11.21	11.13	12.88	11.6	12.28	12.67	11.3	10.06	10.92	12	10.24	7.46	8.96	9.16	12.3	13.02	13.55	10.46	11.12	11.75	11.8	11.79	11.01	11.46	13.43	12.87	12.5	12.87	12.57
Metabolic_Diseases	0.1	0.11	0.1	0.1	0.1	0.1	0.11	0.1	0.1	0.1	0.1	0.1	0.1	0.1	0.1	0.1	0.1	0.1	0.1	0.1	0.11	0.11	0.1	0.1	0.1	0.1	0.11	0.11	0.11	0.1	0.12	0.12	0.11	0.11	0.1	0.1	0.12	0.1	0.1	0.11	0.1	0.1	0.11	0.11	0.1	0.1	0.11	0.1	0.11
Metabolism	2.55	2.44	2.44	2.57	2.39	2.48	2.46	2.44	2.45	2.55	2.43	2.37	2.36	2.45	2.3	2.41	2.4	2.34	2.38	2.47	2.45	2.36	2.37	2.47	2.31	2.42	2.39	2.54	2.64	2.5	2.47	2.82	2.69	2.66	2.49	2.58	1.98	2.52	2.68	2.55	2.39	2.32	2.7	2.6	2.3	2.43	2.45	2.49	2.31
Metabolism_of_Cofactors_and_Vitamins	4.45	4.49	4.43	4.46	4.44	4.4	4.51	4.3	4.39	4.45	4.45	4.43	4.44	4.43	4.47	4.39	4.46	4.35	4.39	4.41	4.49	4.49	4.45	4.48	4.48	4.41	4.53	4.43	4.49	4.46	4.7	4.62	4.66	4.52	4.47	4.37	4.96	4.57	4.46	4.51	4.55	4.67	4.41	4.45	4.4	4.47	4.42	4.31	4.74
Metabolism_of_Other_Amino_Acids	1.52	1.47	1.44	1.53	1.44	1.43	1.48	1.45	1.47	1.53	1.47	1.41	1.41	1.48	1.41	1.39	1.42	1.42	1.43	1.47	1.5	1.46	1.43	1.5	1.43	1.42	1.46	1.54	1.57	1.44	1.51	1.68	1.63	1.67	1.46	1.37	1.38	1.54	1.52	1.5	1.48	1.36	1.55	1.47	1.42	1.44	1.43	1.42	1.44
Metabolism_of_Terpenoids_and_Polyketides	1.64	1.68	1.59	1.63	1.6	1.58	1.66	1.59	1.65	1.68	1.61	1.62	1.58	1.6	1.58	1.56	1.62	1.6	1.62	1.65	1.65	1.69	1.61	1.64	1.61	1.59	1.68	1.68	1.63	1.61	1.69	1.8	1.7	1.73	1.6	1.61	1.58	1.67	1.64	1.66	1.61	1.61	1.61	1.63	1.56	1.55	1.6	1.58	1.58
Nervous_System	0.12	0.12	0.11	0.13	0.11	0.12	0.12	0.1	0.11	0.12	0.12	0.12	0.11	0.12	0.11	0.11	0.12	0.11	0.11	0.12	0.12	0.12	0.11	0.13	0.11	0.12	0.12	0.14	0.13	0.12	0.12	0.17	0.15	0.15	0.12	0.11	0.08	0.12	0.12	0.13	0.12	0.1	0.13	0.12	0.11	0.12	0.12	0.12	0.11
Neurodegenerative_Diseases	0.1	0.08	0.09	0.09	0.09	0.08	0.09	0.1	0.1	0.11	0.08	0.07	0.08	0.08	0.07	0.07	0.08	0.09	0.09	0.1	0.08	0.07	0.08	0.08	0.08	0.07	0.08	0.08	0.08	0.08	0.08	0.09	0.08	0.08	0.08	0.09	0.06	0.1	0.1	0.08	0.07	0.07	0.1	0.09	0.06	0.07	0.07	0.06	0.07
Nucleotide_Metabolism	3.9	4.11	3.86	3.94	3.91	3.94	4.05	3.78	3.89	3.91	3.87	3.97	3.84	3.92	3.86	3.9	3.95	3.8	3.82	3.85	3.97	4.18	3.91	4.01	3.96	3.99	4.12	3.98	3.87	3.99	3.99	4.1	3.94	3.94	4.01	3.98	4.03	4.15	4.01	4	3.99	4.09	3.93	4.03	3.92	3.92	3.97	3.94	4.01
Poorly_Characterized	4.94	4.87	4.81	5	4.82	4.83	4.9	4.8	4.82	4.92	4.82	4.78	4.74	4.9	4.73	4.76	4.8	4.72	4.76	4.82	4.86	4.83	4.76	4.92	4.76	4.78	4.84	4.9	5.03	4.81	4.95	5.15	5.13	5.02	4.78	4.78	4.66	4.95	4.9	4.91	4.86	4.69	5.02	4.86	4.76	4.89	4.84	4.93	4.83
Replication_and_Repair	8.49	9.05	8.52	8.51	8.68	8.65	8.92	8.4	8.53	8.62	8.55	8.85	8.53	8.6	8.65	8.64	8.81	8.5	8.48	8.59	8.71	9.18	8.65	8.74	8.83	8.77	9.1	8.71	8.43	8.73	8.69	8.47	8.77	8.47	8.73	8.63	9.35	8.91	8.43	8.59	8.79	9.35	8.53	8.8	8.67	8.66	8.74	8.62	8.95
Signal_Transduction	1.63	1.43	1.62	1.57	1.64	1.52	1.5	1.77	1.58	1.54	1.63	1.49	1.59	1.53	1.64	1.5	1.52	1.71	1.57	1.56	1.54	1.36	1.55	1.47	1.56	1.45	1.42	1.5	1.41	1.56	1.54	1.26	1.32	1.41	1.32	1.36	1.21	1.37	1.58	1.35	1.45	1.35	1.44	1.36	1.55	1.47	1.38	1.38	1.3
Signaling_Molecules_and_Interaction	0.19	0.19	0.16	0.2	0.15	0.17	0.18	0.14	0.16	0.2	0.17	0.16	0.14	0.18	0.14	0.15	0.16	0.13	0.14	0.17	0.19	0.18	0.15	0.19	0.15	0.17	0.17	0.22	0.21	0.19	0.21	0.3	0.24	0.25	0.18	0.17	0.16	0.22	0.24	0.2	0.17	0.15	0.23	0.2	0.15	0.16	0.16	0.16	0.16
Transcription	2.84	2.84	2.93	2.81	2.92	2.99	2.83	2.98	2.93	2.78	2.94	2.95	3	2.92	2.99	3.07	2.95	3.03	3.01	2.89	2.86	2.86	2.95	2.85	2.93	3.01	2.86	2.72	2.83	2.97	2.6	2.53	2.63	2.66	3	3.14	2.43	2.74	2.66	2.91	2.9	3.1	2.85	2.97	3.05	3.04	2.95	3.08	2.82
Translation	5.17	5.62	5.4	5.2	5.51	5.39	5.52	5.33	5.4	5.25	5.37	5.65	5.52	5.46	5.63	5.5	5.58	5.52	5.49	5.4	5.43	5.87	5.6	5.5	5.72	5.58	5.76	5.35	5.06	5.41	5.26	4.81	5.12	5	5.43	5.24	5.84	5.23	5.05	5.27	5.5	5.83	4.98	5.28	5.68	5.56	5.68	5.5	5.61
Transport_and_Catabolism	0.39	0.37	0.29	0.4	0.29	0.32	0.36	0.25	0.27	0.4	0.32	0.29	0.25	0.32	0.25	0.26	0.3	0.22	0.23	0.32	0.37	0.33	0.27	0.37	0.28	0.3	0.33	0.46	0.51	0.33	0.44	0.7	0.58	0.55	0.33	0.31	0.15	0.47	0.42	0.39	0.36	0.26	0.51	0.4	0.23	0.33	0.31	0.32	0.28
Xenobiotics_Biodegradation_and_Metabolism	1.56	1.55	1.66	1.58	1.54	1.53	1.61	1.76	1.84	1.74	1.5	1.55	1.63	1.53	1.51	1.52	1.58	1.68	1.78	1.73	1.53	1.53	1.66	1.55	1.53	1.52	1.59	1.53	1.55	1.53	1.47	1.48	1.54	1.55	1.57	1.51	1.45	1.55	1.71	1.57	1.59	1.6	1.5	1.54	1.49	1.56	1.59	1.6	1.49
[truncated: 19 more columns]
