# Supplementary material for: Distinct Gut Microbiota Structure and Function of Children with Idiopathic Central and Peripheral Precocious Puberty
Source: Int J Endocrinol. 2022 Nov 9;2022:7175250. doi: 10.1155/2022/7175250 (PMC9668478; doi:10.1155/2022/7175250)
Supplement: Supplementary Materials — Supplementary Table 1. The general information of each participant. Supplementary Table 2. The identified genera in the GM of each fecal samples. Supplementary Table 3. The detected 38 KEGG microbial functional categories of each fecal samples. Supplementary Table 4. The previous studies on the GM of obesity and nonalcoholic fatty liver disease children, and PCOS patient, which were the diseases all associated with PP. [file 7175250.f1.zip › Supplementary Table 4.txt]

"Supplementary Table 4. The previous studies on the GM of obesity and non-alcoholic fatty liver disease children, and PCOS patient, which were the diseases all associated with PP."						
Cohort	Disease	Microbial diversity	Increased bacteria	Decreased bacteria	Reference	DOI
"25 ICPP girls
23 healthy girls"	Idiopathic central precocious puberty 	Increased in ICPP	"Bacteroides plebeius 
Bacteroides coprocola 
Gemmiger formicilis"	Ruminococcus gnavus 	"Dong et al., 2020"	https://doi.org/10.3389/fendo.2019.00941
"27 CPP girls 
24 over-weighted girls
22 healthy controls"	"Central precocious puberty
Obesity"	Increased in CPP	"Alistipes
Klebsiella
Sutterella
Prevotella"	NA	"Li et al., 2021"	https://doi.org/10.1002/ctm2.299
"87 obese children
56 healthy children"	Obesity	no significant difference	"Enterococcus
Blautia
Sutterella
Klebsiella"	"Bacteroides 
Parabacteroides
Anaerotruncus
Coprobacillus"	"Hou et al., 2017"	https://doi.org/10.1155/2017/7585989
"42 obese children aged 6 to 16
36 normal-weight  children aged 6 to 16"	Obesity	no significant difference	"Firmicutes
Ruminococcaceae"	"Bacteroidetes
Bacteroidaceae"	"Riva et al., 2016"	https://doi.org/10.1111/1462-2920.13463
"36 obese children
24 healthy children"	Obesity	no significant difference	"Blautia
Dorea
Eubacterium hallii
Fusicatenibacter"	"Bacteroidetes
Oscillibacter
Parabacteroides"	"Cho, K.Y., 2020"	https://doi.org/10.1186/s12866-020-02002-3
"22 obese children aged 5 to 13
and 24 normal-weight children aged 6 to 16"	Obesity	no significant difference	"Firmicutes
Lachnospiraceae
Actinomyces
Romboutsia
Weissella"	"Bacteroidetes
Bacteroides ovatus
Porphyromonadaceae
Rikenellaceae
Anaerofilum
Alistipes
Hydrogenoanaerobacterium
Oscillibacter
Citrobacter"	"Shin et al., 2020"	https://doi.org/10.1155/2020/6587136
"44 obese youth with NAFLD
29 obese youth without NAFLD"	non-alcoholic fatty liver disease	Decreased in NAFLD	NA	"Prevotella
Gemmiger
Oscillospira"	"Kravetz et al., 2020"	https://doi.org/10.1210/clinem/dgaa382
"8 NAFLD
99 control"	non-alcoholic fatty liver disease	Decreased in NAFLD	"Paraprevotella
RF32
Sutterella
Bilophila"	"Varibaculum
Oscillospira"	"Stanislawski et al., 2018"	https://doi.org/10.1038/pr.2018.32
"87 biopsy-proven NAFLD children
37 children with obesity without NAFLD"	non-alcoholic fatty liver disease	Decreased in NAFLD	Prevotella copri	Firmicutes	"Schwimmer et al., 2019"	https://doi.org/10.1053/j.gastro.2019.06.028
"25 obese NAFLD patients
18 obese non-NAFLD children
15 healthy children"	"Non-alcoholic fatty liver disease
Obesity"	no significant difference	Phascolarctobacterium	"Lactobacillus
Oscillibacter
Ruminiclostridium"	"Zhao et al., 2019"	https://doi.org/10.3389/fped.2019.00518
"24 PCOS 
19 healthy controls"	Polycystic ovary syndrome	Decreased in PCOS	"Tenericutes
Bacteroidetes"	NA	"Lindheim et al., 2017"	https://doi.org/10.1371/journal.pone.0168390
"15 PCOS 
16 non hyperandrogenic control women 
15 control men"	Polycystic ovary syndrome	Decreased in PCOS	"Catenibacterium
Kandleria genera"	Raoultella	"Insenser et al., 2018"	https://doi.org/10.1210/jc.2017-02799
"9 PCOS with insulin resistance
8 PCOS alone
8 healthy controls"	Polycystic ovary syndrome	Decreased in PCOS	"Prevotellaceae
Bacteroidaceae
Ruminococcaceae
Lachnospiraceae"	NA	"Zeng et al., 2018"	https://doi.org/10.1016/j.resmic.2018.09.002
"38 PCOS
26 healthy control"	Polycystic ovary syndrome	NA	"Parabacteroides
Bacteroides
Lactobacillus
Oscillibacte
Escherichia
Shigella
Clostridium"	"Faecalibacterium
Bifidobacterium
Blautia
"	"Zhang et al., 2018"	https://doi.org/10.1080/19490976.2018.1441664
"50 PCOS
43 healthy control"	Polycystic ovary syndrome	no significant difference	Bacteroides vulgatus	NA	"Qi et al., 2019"	https://doi.org/10.1038/s41591-019-0509-0
"30 obese PCOS (OG)
30 non-obese PCOS (NG)
30 healthy women (NC)
11 healthy but obese women (OC)"	"Polycystic ovary syndrome
Obesity"	Increased in NG	"Lactococcus
Paraprevotella
Alloprevotella"	NA	"Zhou et al., 2020"	https://doi.org/10.1530/EC-19-0522
"21 obese PCOS patients
12 non-obese PCOS patients 
6 obese controls 
9 non-obese controls"	"Polycystic ovary syndrome
Obesity"	no significant difference	Bacteroides (OTU4)	"Akkermansia
Bacteroides (OTU7)
Clostridium IV
Lactobacillus
Oscillibacter"	"Liu et al., 2017"	https://doi.org/10.3389/fmicb.2017.00324
"73 women with PCOS
42 women with PCOM
48 control healthy women"	"Polycystic ovary syndrome
Polycystic ovarian morphology "	Decreased in PCOS	"Porphyromonas spp.
Bacteroides coprophilus
Blautia spp.
Faecalibacterium prausnitzii"	NA	"Torres et al., 2018"	https://doi.org/10.1210/jc.2017-02153
